# Supplementary material for: Exploring the genomic landscape of the GP63 family in Trypanosoma cruzi: Evolutionary dynamics and functional peculiarities
Source: PLoS Negl Trop Dis. 2025 Mar 17;19(3):e0012950. doi: 10.1371/journal.pntd.0012950 (PMC11957388; doi:10.1371/journal.pntd.0012950)
Supplement: S3 Table — (XLSX) [file pntd.0012950.s009.xlsx]

## Sheet: Hoja1
	C4B63_30g122	C4B63_112g40	C4B63_43g199	C4B63_271g8	C4B63_369g4	C4B63_30g255	C4B63_30g254	C4B63_42g208	C4B63_427g3	C4B63_163g24	C4B63_30g266	C4B63_30g264	C4B63_30g265	C4B63_30g113	C4B63_112g34	C4B63_6g563	C4B63_6g551	C4B63_170g41	C4B63_21g110	C4B63_6g123	C4B63_32g57	C4B63_340g17	C4B63_6g286	C4B63_6g399	C4B63_6g232	C4B63_6g233	C4B63_282g20	C4B63_282g18	C4B63_282g17	C4B63_24g169	C4B63_123g31	C4B63_6g155	C4B63_251g8	C4B63_341g15	C4B63_258g20	C4B63_104g84	C4B63_251g3	C4B63_341g9	C4B63_45g202	C4B63_23g90	C4B63_23g94	C4B63_429g7	C4B63_17g134	C4B63_310g6	C4B63_22g210	C4B63_7g320	C4B63_263g12	C4B63_98g16	C4B63_33g192
C4B63_30g122	100	99.56	23.74	23.78	26.54	26.49	26.49	26.63	26.44	27.09	27.29	27.29	27.29	26.44	26.68	27.57	26.13	26.62	27.27	28.08	28.38	28.38	28.41	28.14	28.33	28.33	28.14	27.57	27.57	28.21	28.21	26.43	26.61	26.79	26.79	26.79	26.79	26.34	31.37	30.21	30.21	30.41	29.1	30.14	29.04	29.24	29.43	21.31	22.35
C4B63_112g40	99.56	100	23.54	23.58	26.54	26.49	26.49	26.63	26.44	27.09	27.29	27.29	27.29	26.44	26.68	27.76	26.3	26.8	27.46	28.27	28.57	28.57	28.6	28.33	28.52	28.52	28.33	27.76	27.76	28.21	28.21	26.43	26.61	26.79	26.79	26.79	26.79	26.34	31.37	30.21	30.21	30.41	29.1	30.14	29.04	29.24	29.43	21.11	22.35
C4B63_43g199	23.74	23.54	100	99.26	36.03	36.44	36.44	36.16	36.36	36.29	36.7	36.7	36.49	36.03	36.44	35.53	35.34	35.08	34.82	35.66	35.8	35.67	36.36	35.53	35.73	35.53	35.73	35.73	35.73	36.45	36.45	37.25	40	40.2	40.2	40.2	40.2	40.15	42.06	42.47	42.47	42.68	41.53	41.61	42.27	41.86	42.27	33	35.76
C4B63_271g8	23.78	23.58	99.26	100	36.03	36.44	36.44	36.16	36.36	36.29	36.7	36.7	36.49	36.03	36.44	35.73	35.53	35.27	35.2	35.85	35.99	35.87	36.56	35.73	35.92	35.73	35.92	35.92	35.92	36.65	36.65	37.25	39.6	39.8	39.8	39.8	39.8	39.9	42.06	42.47	42.47	42.68	41.53	41.61	42.27	41.86	42.27	33	35.91
C4B63_369g4	26.54	26.54	36.03	36.03	100	98.83	98.56	95.08	95.22	93.46	92.98	92.98	92.98	91.77	90.67	38.94	37.96	38.73	38.56	38.3	38.33	38.67	39.7	39.2	39.39	39.39	39.2	39.2	39.2	39	39	41.09	45.39	45.39	45.76	45.76	45.76	47.97	43.64	44.44	44.44	44.25	45.11	44.81	44.25	44.83	44.83	34.22	36.23
C4B63_30g255	26.49	26.49	36.44	36.44	98.83	100	99.74	95.11	94.98	93.8	92.37	92.37	92.05	91.68	90.85	39.13	38.07	38.92	38.75	38.49	38.52	38.86	39.89	39.39	39.58	39.58	39.39	39.39	39.39	38.56	38.56	40.64	45.12	45.12	45.49	45.49	45.49	47.64	43.13	43.98	43.98	43.79	44.64	44.34	43.79	44.36	44.36	34.22	36.23
C4B63_30g254	26.49	26.49	36.44	36.44	98.56	99.74	100	95.11	94.98	93.8	92.37	92.37	92.05	91.68	90.85	39.13	38.07	38.92	38.75	38.49	38.52	38.86	39.89	39.39	39.58	39.58	39.39	39.39	39.39	38.56	38.56	40.64	45.12	45.12	45.49	45.49	45.49	47.64	43.13	43.98	43.98	43.79	44.64	44.34	43.79	44.36	44.36	34.22	36.23
C4B63_42g208	26.63	26.63	36.16	36.16	95.08	95.11	95.11	100	98.36	92.22	91.43	91.43	91.11	91.1	90	39.06	37.82	38.85	38.68	38.23	38.45	38.78	39.81	39.32	39.51	39.51	39.32	39.32	39.32	38.67	38.67	40.56	45.04	45.04	45.4	45.4	45.4	47.76	43.46	44.08	44.08	43.89	44.55	44.44	43.89	44.47	44.47	34.08	36.09
C4B63_427g3	26.44	26.44	36.36	36.36	95.22	94.98	94.98	98.36	100	92.06	91.27	91.27	91.27	91.64	90.28	39.43	38.18	39.22	39.06	38.61	38.83	39.16	40	39.51	39.89	39.89	39.7	39.7	39.7	38.86	38.86	40.75	45.59	45.59	45.96	45.96	45.96	47.98	43.46	44.27	44.27	44.08	44.93	44.64	44.08	44.66	44.66	33.87	35.89
C4B63_163g24	27.09	27.09	36.29	36.29	93.46	93.8	93.8	92.22	92.06	100	97.15	97.15	96.83	92.71	92.49	39.61	38.49	39.58	39.41	39.14	39.17	39.53	40.39	40.08	40.28	40.28	39.88	39.88	39.88	39.5	39.5	41.38	45.99	45.99	46.37	46.37	46.37	48.83	44.13	44.9	44.9	44.71	45.58	45.28	44.71	45.29	45.29	35.1	37.18
C4B63_30g266	27.29	27.29	36.7	36.7	92.98	92.37	92.37	91.43	91.27	97.15	100	100	99.68	91.92	91.69	39.22	38.11	39	39.22	38.75	38.78	39.13	40	39.69	39.88	39.88	39.49	39.29	39.29	39.89	39.89	41.57	45.99	45.99	46.37	46.37	46.37	48.83	44.35	45.1	45.1	44.9	45.58	45.47	44.9	45.49	45.29	35.1	36.97
C4B63_30g264	27.29	27.29	36.7	36.7	92.98	92.37	92.37	91.43	91.27	97.15	100	100	99.68	91.92	91.69	39.22	38.11	39	39.22	38.75	38.78	39.13	40	39.69	39.88	39.88	39.49	39.29	39.29	39.89	39.89	41.57	45.99	45.99	46.37	46.37	46.37	48.83	44.35	45.1	45.1	44.9	45.58	45.47	44.9	45.49	45.29	35.1	36.97
C4B63_30g265	27.29	27.29	36.49	36.49	92.98	92.05	92.05	91.11	91.27	96.83	99.68	99.68	100	91.92	91.37	38.82	37.74	38.61	38.82	38.36	38.39	38.74	39.61	39.29	39.49	39.49	39.1	38.9	38.9	40.08	40.08	41.57	45.99	45.99	46.37	46.37	46.37	48.83	44.35	45.1	45.1	44.9	45.58	45.47	44.9	45.49	45.29	34.88	36.76
C4B63_30g113	26.44	26.44	36.03	36.03	91.77	91.68	91.68	91.1	91.64	92.71	91.92	91.92	91.92	100	97.66	39.06	38.18	38.85	38.68	38.61	38.45	38.78	39.62	39.13	39.51	39.51	39.32	39.32	39.32	38.67	38.67	40.75	45.4	45.4	45.77	45.77	45.77	47.98	43.25	43.89	43.89	43.7	44.93	44.64	43.7	44.66	44.66	34.08	36.09
C4B63_112g34	26.68	26.68	36.44	36.44	90.67	90.85	90.85	90	90.28	92.49	91.69	91.69	91.37	97.66	100	39.28	38.03	39.18	39.02	38.45	38.78	38.86	40.15	39.66	39.85	39.85	39.66	39.66	39.66	39.26	39.26	40.79	45.29	45.29	45.66	45.66	45.66	47.76	43.46	44.25	44.25	44.06	44.72	44.42	44.06	44.64	44.64	34.9	36.71
C4B63_6g563	27.57	27.76	35.53	35.73	38.94	39.13	39.13	39.06	39.43	39.61	39.22	39.22	38.82	39.06	39.28	100	92.58	89.01	86.37	87.46	87.74	87.52	87.61	86.52	86.52	86.52	87.06	87.59	87.94	38.8	38.8	46.03	41.68	41.68	42.05	42.05	42.05	41.55	44.09	44.11	44.11	44.3	44.76	43.89	43.35	44.68	45.06	28.63	30.52
C4B63_6g551	26.13	26.3	35.34	35.53	37.96	38.07	38.07	37.82	38.18	38.49	38.11	38.11	37.74	38.18	38.03	92.58	100	84.73	84.25	85.87	86.68	86.45	84.6	85.11	84.93	84.93	84.93	85.11	85.64	37.33	37.33	45.06	39.42	39.42	39.76	39.76	39.76	38.99	43.49	43.58	43.58	43.76	43.66	42.8	42.27	43.39	43.76	27.33	28.84
C4B63_170g41	26.62	26.8	35.08	35.27	38.73	38.92	38.92	38.85	39.22	39.58	39	39	38.61	38.85	39.18	89.01	84.73	100	85.69	89.56	88.3	88.61	88.16	87.94	88.65	88.48	87.59	88.12	88.65	37.19	37.19	44.32	41.73	41.73	42.09	42.09	42.09	41.87	43.95	43.77	43.77	43.96	44.8	43.37	43.21	44.34	44.53	28.93	30.44
C4B63_21g110	27.27	27.46	34.82	35.2	38.56	38.75	38.75	38.68	39.06	39.41	39.22	39.22	38.82	38.68	39.02	86.37	84.25	85.69	100	85.87	85.99	85.59	87.83	87.08	87.26	87.26	86.73	86.73	86.9	38.87	38.87	46.49	41.94	41.94	42.31	42.31	42.31	41.78	44.52	45.14	45.14	44.95	44.85	45.51	44.38	45.52	45.33	30.04	31.15
C4B63_6g123	28.08	28.27	35.66	35.85	38.3	38.49	38.49	38.23	38.61	39.14	38.75	38.75	38.36	38.61	38.45	87.46	85.87	89.56	85.87	100	90.25	90.04	88.69	87.79	87.79	87.79	86.73	87.26	87.79	39.16	39.16	45.76	42.23	42.23	42.6	42.6	42.6	42.24	44.09	44.49	44.49	44.68	45.33	45.23	44.11	45.44	45.44	29.01	30.33
C4B63_32g57	28.38	28.57	35.8	35.99	38.33	38.52	38.52	38.45	38.83	39.17	38.78	38.78	38.39	38.45	38.78	87.74	86.68	88.3	85.99	90.25	100	98.93	90.25	93.26	92.91	92.91	92.38	92.55	93.09	38.83	38.83	46.38	42.46	42.46	42.83	42.83	42.83	42.56	45.47	44.74	44.74	44.93	43.87	44.53	44.74	45.7	45.7	30.54	31.27
C4B63_340g17	28.38	28.57	35.67	35.87	38.67	38.86	38.86	38.78	39.16	39.53	39.13	39.13	38.74	38.78	38.86	87.52	86.45	88.61	85.59	90.04	98.93	100	89.86	93.24	93.24	93.24	92.35	92.53	93.06	38.97	38.97	46.37	42.44	42.44	42.8	42.8	42.8	42.33	45.26	44.44	44.44	44.64	43.95	44.23	44.83	45.4	45.4	30.21	30.75
C4B63_6g286	28.41	28.6	36.36	36.56	39.7	39.89	39.89	39.81	40	40.39	40	40	39.61	39.62	40.15	87.61	84.6	88.16	87.83	88.69	90.25	89.86	100	94.69	94.87	94.87	93.98	94.87	95.04	39.23	39.23	45.76	42.86	42.86	43.22	43.22	43.22	42.69	45.59	44.95	44.95	45.14	45.61	45.32	45.14	46.1	45.9	30.62	31.92
C4B63_6g399	28.14	28.33	35.53	35.73	39.2	39.39	39.39	39.32	39.51	40.08	39.69	39.69	39.29	39.13	39.66	86.52	85.11	87.94	87.08	87.79	93.26	93.24	94.69	100	98.05	98.05	97.52	97.17	97.35	37.84	37.84	45.93	42.39	42.39	42.75	42.75	42.75	42.56	45.47	45.42	45.42	45.61	44.74	44.83	45.04	46.18	46.18	30.1	31.41
C4B63_6g232	28.33	28.52	35.73	35.92	39.39	39.58	39.58	39.51	39.89	40.28	39.88	39.88	39.49	39.51	39.85	86.52	84.93	88.65	87.26	87.79	92.91	93.24	94.87	98.05	100	99.65	97.35	97.35	97.52	37.84	37.84	46.11	42.57	42.57	42.94	42.94	42.94	42.56	45.26	44.85	44.85	45.04	44.55	44.64	44.85	45.61	45.61	29.9	31.21
C4B63_6g233	28.33	28.52	35.53	35.73	39.39	39.58	39.58	39.51	39.89	40.28	39.88	39.88	39.49	39.51	39.85	86.52	84.93	88.48	87.26	87.79	92.91	93.24	94.87	98.05	99.65	100	97.35	97.35	97.52	37.84	37.84	46.11	42.57	42.57	42.94	42.94	42.94	42.56	45.26	44.85	44.85	45.04	44.55	44.64	44.85	45.61	45.61	29.9	31.21
C4B63_282g20	28.14	28.33	35.73	35.92	39.2	39.39	39.39	39.32	39.7	39.88	39.49	39.49	39.1	39.32	39.66	87.06	84.93	87.59	86.73	86.73	92.38	92.35	93.98	97.52	97.35	97.35	100	98.58	98.05	37.84	37.84	45.56	42.57	42.57	42.94	42.94	42.94	42.56	45.26	44.85	44.85	45.04	44.36	44.44	44.85	45.99	45.99	30.1	31.41
C4B63_282g18	27.57	27.76	35.73	35.92	39.2	39.39	39.39	39.32	39.7	39.88	39.29	39.29	38.9	39.32	39.66	87.59	85.11	88.12	86.73	87.26	92.55	92.53	94.87	97.17	97.35	97.35	98.58	100	99.47	37.48	37.48	45.56	42.39	42.39	42.75	42.75	42.75	42.33	44.61	44.47	44.47	44.66	44.36	44.25	44.66	45.61	45.61	30.1	31.41
C4B63_282g17	27.57	27.76	35.73	35.92	39.2	39.39	39.39	39.32	39.7	39.88	39.29	39.29	38.9	39.32	39.66	87.94	85.64	88.65	86.9	87.79	93.09	93.06	95.04	97.35	97.52	97.52	98.05	99.47	100	37.66	37.66	45.56	42.39	42.39	42.75	42.75	42.75	42.33	44.83	44.66	44.66	44.85	44.55	44.44	44.66	45.61	45.61	30.1	31.41
C4B63_24g169	28.21	28.21	36.45	36.65	39	38.56	38.56	38.67	38.86	39.5	39.89	39.89	40.08	38.67	39.26	38.8	37.33	37.19	38.87	39.16	38.83	38.97	39.23	37.84	37.84	37.84	37.84	37.48	37.66	100	99.49	42.12	43.41	43.59	43.41	43.41	43.41	43.26	48.42	47.57	47.57	47.2	47.1	47.75	47.95	48.32	48.88	29.67	32.23
C4B63_123g31	28.21	28.21	36.45	36.65	39	38.56	38.56	38.67	38.86	39.5	39.89	39.89	40.08	38.67	39.26	38.8	37.33	37.19	38.87	39.16	38.83	38.97	39.23	37.84	37.84	37.84	37.84	37.48	37.66	99.49	100	42.12	43.41	43.59	43.41	43.41	43.41	43.26	48.42	47.76	47.76	47.39	47.1	47.75	48.13	48.32	48.88	29.67	32.23
C4B63_6g155	26.43	26.43	37.25	37.25	41.09	40.64	40.64	40.56	40.75	41.38	41.57	41.57	41.57	40.75	40.79	46.03	45.06	44.32	46.49	45.76	46.38	46.37	45.76	45.93	46.11	46.11	45.56	45.56	45.56	42.12	42.12	100	47.25	47.07	47.07	47.25	47.25	46.9	50	50.28	50.28	50.28	49.81	50.84	50.09	50.47	50.65	33.86	35.84
C4B63_251g8	26.61	26.61	40	39.6	45.39	45.12	45.12	45.04	45.59	45.99	45.99	45.99	45.99	45.4	45.29	41.68	39.42	41.73	41.94	42.23	42.46	42.44	42.86	42.39	42.57	42.57	42.57	42.39	42.39	43.41	43.41	47.25	100	99.49	98.99	99.16	99.16	98.96	48.96	50.09	50.09	50.09	48.71	48.43	47.7	48.43	49.17	34.23	34.99
C4B63_341g15	26.79	26.79	40.2	39.8	45.39	45.12	45.12	45.04	45.59	45.99	45.99	45.99	45.99	45.4	45.29	41.68	39.42	41.73	41.94	42.23	42.46	42.44	42.86	42.39	42.57	42.57	42.57	42.39	42.39	43.59	43.59	47.07	99.49	100	98.82	98.99	98.99	98.96	48.75	50.09	50.09	50.09	48.71	48.43	47.7	48.43	49.17	34.42	34.8
C4B63_258g20	26.79	26.79	40.2	39.8	45.76	45.49	45.49	45.4	45.96	46.37	46.37	46.37	46.37	45.77	45.66	42.05	39.76	42.09	42.31	42.6	42.83	42.8	43.22	42.75	42.94	42.94	42.94	42.75	42.75	43.41	43.41	47.07	98.99	98.82	100	99.49	99.49	99.17	49.17	50.46	50.46	50.46	49.08	48.8	48.07	48.8	49.54	34.04	34.8
C4B63_104g84	26.79	26.79	40.2	39.8	45.76	45.49	45.49	45.4	45.96	46.37	46.37	46.37	46.37	45.77	45.66	42.05	39.76	42.09	42.31	42.6	42.83	42.8	43.22	42.75	42.94	42.94	42.94	42.75	42.75	43.41	43.41	47.25	99.16	98.99	99.49	100	100	99.58	49.17	50.46	50.46	50.46	49.08	48.8	48.07	48.8	49.54	34.23	35.18
C4B63_251g3	26.79	26.79	40.2	39.8	45.76	45.49	45.49	45.4	45.96	46.37	46.37	46.37	46.37	45.77	45.66	42.05	39.76	42.09	42.31	42.6	42.83	42.8	43.22	42.75	42.94	42.94	42.94	42.75	42.75	43.41	43.41	47.25	99.16	98.99	99.49	100	100	99.58	49.17	50.46	50.46	50.46	49.08	48.8	48.07	48.8	49.54	34.23	35.18
C4B63_341g9	26.34	26.34	40.15	39.9	47.97	47.64	47.64	47.76	47.98	48.83	48.83	48.83	48.83	47.98	47.76	41.55	38.99	41.87	41.78	42.24	42.56	42.33	42.69	42.56	42.56	42.56	42.56	42.33	42.33	43.26	43.26	46.9	98.96	98.96	99.17	99.58	99.58	100	48.96	50.35	50.35	50.35	49.77	48.49	48.04	49.19	49.88	36.52	36.75
C4B63_45g202	31.37	31.37	42.06	42.06	43.64	43.13	43.13	43.46	43.46	44.13	44.35	44.35	44.35	43.25	43.46	44.09	43.49	43.95	44.52	44.09	45.47	45.26	45.59	45.47	45.26	45.26	45.26	44.61	44.83	48.42	48.42	50	48.96	48.75	49.17	49.17	49.17	48.96	100	77.92	77.92	77.29	76.62	75.94	77.5	77.71	77.71	34.78	36.38
C4B63_23g90	30.21	30.21	42.47	42.47	44.44	43.98	43.98	44.08	44.27	44.9	45.1	45.1	45.1	43.89	44.25	44.11	43.58	43.77	45.14	44.49	44.74	44.44	44.95	45.42	44.85	44.85	44.85	44.47	44.66	47.57	47.76	50.28	50.09	50.09	50.46	50.46	50.46	50.35	77.92	100	100	98.9	83.39	84.47	81.58	83.06	83.06	33.6	35.02
C4B63_23g94	30.21	30.21	42.47	42.47	44.44	43.98	43.98	44.08	44.27	44.9	45.1	45.1	45.1	43.89	44.25	44.11	43.58	43.77	45.14	44.49	44.74	44.44	44.95	45.42	44.85	44.85	44.85	44.47	44.66	47.57	47.76	50.28	50.09	50.09	50.46	50.46	50.46	50.35	77.92	100	100	98.9	83.39	84.47	81.58	83.06	83.06	33.6	35.02
C4B63_429g7	30.41	30.41	42.68	42.68	44.25	43.79	43.79	43.89	44.08	44.71	44.9	44.9	44.9	43.7	44.06	44.3	43.76	43.96	44.95	44.68	44.93	44.64	45.14	45.61	45.04	45.04	45.04	44.66	44.85	47.2	47.39	50.28	50.09	50.09	50.46	50.46	50.46	50.35	77.29	98.9	98.9	100	82.84	85.03	82.14	82.87	82.5	33.6	35.02
C4B63_17g134	29.1	29.1	41.53	41.53	45.11	44.64	44.64	44.55	44.93	45.58	45.58	45.58	45.58	44.93	44.72	44.76	43.66	44.8	44.85	45.33	43.87	43.95	45.61	44.74	44.55	44.55	44.36	44.36	44.55	47.1	47.1	49.81	48.71	48.71	49.08	49.08	49.08	49.77	76.62	83.39	83.39	82.84	100	86.11	82.1	83.39	83.95	33.06	35.29
C4B63_310g6	30.14	30.14	41.61	41.61	44.81	44.34	44.34	44.44	44.64	45.28	45.47	45.47	45.47	44.64	44.42	43.89	42.8	43.37	45.51	45.23	44.53	44.23	45.32	44.83	44.64	44.64	44.44	44.25	44.44	47.75	47.75	50.84	48.43	48.43	48.8	48.8	48.8	48.49	75.94	84.47	84.47	85.03	86.11	100	87.06	86.14	86.14	33.74	35.98
C4B63_22g210	29.04	29.04	42.27	42.27	44.25	43.79	43.79	43.89	44.08	44.71	44.9	44.9	44.9	43.7	44.06	43.35	42.27	43.21	44.38	44.11	44.74	44.83	45.14	45.04	44.85	44.85	44.85	44.66	44.66	47.95	48.13	50.09	47.7	47.7	48.07	48.07	48.07	48.04	77.5	81.58	81.58	82.14	82.1	87.06	100	90.98	90.42	34.22	36.23
C4B63_7g320	29.24	29.24	41.86	41.86	44.83	44.36	44.36	44.47	44.66	45.29	45.49	45.49	45.49	44.66	44.64	44.68	43.39	44.34	45.52	45.44	45.7	45.4	46.1	46.18	45.61	45.61	45.99	45.61	45.61	48.32	48.32	50.47	48.43	48.43	48.8	48.8	48.8	49.19	77.71	83.06	83.06	82.87	83.39	86.14	90.98	100	95.76	34.01	36.23
C4B63_263g12	29.43	29.43	42.27	42.27	44.83	44.36	44.36	44.47	44.66	45.29	45.29	45.29	45.29	44.66	44.64	45.06	43.76	44.53	45.33	45.44	45.7	45.4	45.9	46.18	45.61	45.61	45.99	45.61	45.61	48.88	48.88	50.65	49.17	49.17	49.54	49.54	49.54	49.88	77.71	83.06	83.06	82.5	83.95	86.14	90.42	95.76	100	33.6	36.03
C4B63_98g16	21.31	21.11	33	33	34.22	34.22	34.22	34.08	33.87	35.1	35.1	35.1	34.88	34.08	34.9	28.63	27.33	28.93	30.04	29.01	30.54	30.21	30.62	30.1	29.9	29.9	30.1	30.1	30.1	29.67	29.67	33.86	34.23	34.42	34.04	34.23	34.23	36.52	34.78	33.6	33.6	33.6	33.06	33.74	34.22	34.01	33.6	100	78.08
C4B63_33g192	22.35	22.35	35.76	35.91	36.23	36.23	36.23	36.09	35.89	37.18	36.97	36.97	36.76	36.09	36.71	30.52	28.84	30.44	31.15	30.33	31.27	30.75	31.92	31.41	31.21	31.21	31.41	31.41	31.41	32.23	32.23	35.84	34.99	34.8	34.8	35.18	35.18	36.75	36.38	35.02	35.02	35.02	35.29	35.98	36.23	36.23	36.03	78.08	100
C4B63_29g195	22.54	22.54	35.76	35.91	35.83	35.83	35.83	35.69	35.48	36.76	36.55	36.55	36.34	35.69	36.31	30.33	28.67	30.25	31.15	30.33	30.89	30.37	31.54	30.83	30.83	30.83	30.83	30.83	30.83	32.23	32.23	35.45	34.8	34.61	34.61	34.99	34.99	36.04	35.93	34.82	34.82	34.82	35.29	35.98	36.23	36.23	36.03	77.5	94.53
C4B63_29g211	22.74	22.74	35.56	35.71	35.63	35.63	35.63	35.48	35.28	36.55	36.34	36.34	36.13	35.48	36.11	30.52	29.01	30.44	31.35	30.52	31.27	30.75	31.92	31.21	31.21	31.21	31.21	31.21	31.21	32.42	32.42	35.45	34.8	34.61	34.61	34.99	34.99	36.28	36.16	35.02	35.02	35.02	35.5	36.18	36.44	36.44	36.23	77.36	95.11
C4B63_33g156	22.35	22.16	35.76	35.91	36.03	36.03	36.03	35.89	35.69	36.97	36.76	36.76	36.55	35.89	36.51	29.94	28.5	30.06	30.77	30.33	30.69	30.17	31.15	30.83	30.64	30.64	30.83	30.83	30.83	32.03	32.03	35.05	34.42	34.23	34.23	34.61	34.61	36.04	35.7	35.22	35.22	35.22	35.5	36.18	36.23	36.23	36.03	77.36	93.67
C4B63_33g179	21.97	21.77	35.95	36.11	35.83	35.83	35.83	35.69	35.48	36.76	36.55	36.55	36.34	35.69	36.31	30.33	29.01	30.44	31.15	30.33	31.08	30.56	31.35	31.21	31.02	31.02	31.21	31.21	31.21	31.64	31.64	35.25	34.42	34.23	34.23	34.61	34.61	36.04	35.93	35.22	35.22	35.22	35.5	36.18	36.23	36.23	36.03	78.96	94.82
C4B63_158g42	21.77	21.77	35.56	35.71	36.03	36.03	36.03	35.89	35.69	36.97	36.76	36.76	36.55	35.89	36.51	30.33	29.01	30.25	31.15	30.71	31.27	30.75	31.73	31.41	31.21	31.21	31.41	31.41	31.41	32.81	32.81	35.64	34.61	34.42	34.42	34.8	34.8	36.28	36.16	35.63	35.63	35.63	35.5	36.38	36.44	36.44	36.23	78.23	92.81
C4B63_201g18	21.97	21.97	35.36	35.52	36.03	36.03	36.03	35.89	35.69	36.97	36.76	36.76	36.55	35.89	36.51	30.33	28.84	30.64	30.77	30.33	31.08	30.56	31.35	31.21	31.02	31.02	31.21	31.21	31.21	32.23	32.23	35.05	34.8	34.61	34.61	34.99	34.99	36.28	36.16	35.02	35.02	35.02	34.89	35.77	36.03	35.83	35.63	77.07	93.53
C4B63_16g183	22.16	22.16	35.36	35.52	36.03	36.03	36.03	35.89	35.69	36.97	36.97	36.97	36.76	35.89	36.31	29.75	29.01	31.02	30.38	31.09	31.08	30.56	31.35	30.64	30.64	30.64	30.64	30.64	30.64	32.42	32.42	34.85	34.8	34.61	34.61	34.99	34.99	36.28	36.84	36.03	36.03	36.03	35.5	36.59	37.04	36.84	36.44	76.8	85.88
C4B63_68g79	22.35	22.35	35.36	35.52	36.03	36.03	36.03	35.89	35.69	36.97	36.97	36.97	36.76	35.89	36.31	29.94	29.17	31.21	30.58	31.29	31.27	30.75	31.54	30.83	30.83	30.83	30.83	30.83	30.83	32.62	32.62	35.05	34.99	34.8	34.8	35.18	35.18	36.52	37.07	36.03	36.03	36.03	35.5	36.59	37.04	36.84	36.44	77.21	85.76
C4B63_21g343	21.62	21.44	35.56	35.71	35.29	35.42	35.42	35.09	34.89	36.31	36.31	36.31	36.11	35.28	35.88	29.09	27.13	29.13	31.05	29.28	30.59	29.89	30.29	30.15	30.15	30.15	30.34	30.34	30.34	31.23	31.41	34.1	33.03	32.85	32.85	33.21	33.21	34.68	35.43	34.59	34.59	34.59	34.06	34.93	35.39	35.19	34.79	79.39	86.19
C4B63_73g69	22.14	21.97	35.36	35.52	35.29	35.42	35.42	35.09	34.89	36.31	36.31	36.31	36.11	35.28	35.88	29.85	27.92	29.68	31.43	29.85	30.98	30.27	30.86	30.73	30.73	30.73	30.92	30.92	30.92	31.41	31.6	34.1	33.21	33.03	33.03	33.39	33.39	34.9	35.87	35.19	35.19	35.19	34.86	35.73	35.98	35.79	35.39	79.1	86.33
C4B63_22g126	23.88	24.08	36.5	36.73	35.77	35.97	35.97	35.43	35.63	36.96	36.76	36.76	36.76	35.63	36.04	36.69	36.25	35.82	36.31	35.5	36.26	35.77	36.5	36.57	36.38	36.57	36.38	36.19	36.19	34.48	34.48	35.08	36.78	36.59	36.78	36.78	36.78	35.73	38.29	39.32	39.32	39.52	37	38.28	38.72	38.92	39.12	33.46	36.58
C4B63_124g19	23.69	23.88	36.88	37.12	36.17	36.36	36.36	35.83	36.02	37.37	37.17	37.17	37.17	36.02	36.44	37.06	36.62	36.19	36.69	35.87	36.64	36.14	36.87	36.94	36.75	36.94	36.75	36.57	36.57	34.87	34.87	35.47	37.16	36.97	37.16	37.16	37.16	35.97	38.74	39.72	39.72	39.92	37.4	38.68	39.12	39.32	39.52	33.46	36.58
C4B63_62g131	23.54	23.74	37.69	37.69	35.97	36.17	36.17	35.63	36.02	37.17	36.96	36.96	36.96	35.83	36.24	35.75	35.5	35.26	35.57	35.13	35.51	35.02	36.13	36.01	35.82	36.01	35.82	35.63	35.63	34.67	34.67	35.27	37.36	37.16	37.36	37.36	37.36	35.73	39.41	40.12	40.12	40.32	38	39.48	39.72	39.92	40.32	33.08	35.99
C4B63_37g37	23.98	24.17	37.69	37.69	36.17	36.36	36.36	35.83	36.22	37.37	37.17	37.17	37.17	36.02	36.44	36.01	35.57	35.14	35.63	35.2	35.77	35.27	36.19	36.26	36.07	36.26	36.07	35.89	35.89	34.93	34.93	35.27	37.62	37.43	37.62	37.62	37.62	36.3	38.96	39.92	39.92	40.12	37.8	39.28	39.52	39.72	39.92	32.9	36.55
C4B63_50g201	23.78	23.98	38.08	38.08	35.77	35.97	35.97	35.43	35.83	36.96	36.76	36.76	36.76	35.63	36.04	35.63	35.38	35.14	35.45	35.01	35.58	35.08	36.01	36.07	35.89	36.07	35.89	35.7	35.7	34.93	34.93	34.88	37.04	36.85	37.04	37.04	37.04	35.58	39.64	40.32	40.32	40.52	38	39.48	39.72	39.92	40.32	33.08	36.73
C4B63_3g803	26.11	26.11	37.39	37.39	38.53	39.27	39.27	38.76	39.04	40.36	40.36	40.36	40.36	39.04	38.76	34.77	30.04	33.51	34.96	35.53	35.06	34.77	34.96	35.34	35.34	35.34	35.63	35.34	35.34	34.06	34.06	35.65	36	36	36	36	36	36	38.37	39.53	39.53	39.24	39.07	39.18	38.95	39.53	38.95	28.73	29.98
C4B63_33g303	25.76	25.76	36.68	36.68	34.69	35.47	35.47	34.97	35.26	36.7	37	37	37	35.55	35.55	33.43	30.05	32.22	32.74	33.04	33.43	32.84	33.63	33.73	33.43	33.43	34.02	34.02	34.02	31.93	31.93	34.03	33.97	33.97	33.97	33.97	33.97	33.97	36.53	38.92	38.92	38.92	37.54	37.35	38.32	38.32	38.02	28.41	29.91
C4B63_59g103	22.03	22.28	32.24	32.47	32.53	32.53	32.53	32.37	32.37	32.05	32.05	32.05	32.05	32.61	32.85	33.41	33.64	34.4	34.32	35.84	35.17	35.02	35.47	35.55	34.86	35.09	35.09	35.32	35.32	32.08	32.08	33.79	35.7	35.7	35.7	35.7	35.7	34.8	31.78	33.97	33.97	34.2	34.76	35.15	33.97	34.68	34.44	28.64	32.49
C4B63_187g27	26.1	26.1	38.19	38.19	35.28	35.89	35.89	35.98	35.98	37.22	36.89	36.89	36.89	35.67	35.98	31.4	28.71	32.37	31.91	32.52	32.01	32.01	32.22	33.23	32.93	32.93	33.54	33.23	33.23	32.63	32.63	32.7	33.53	33.53	33.53	33.53	33.53	33.53	37.62	38.87	38.87	38.87	38.36	38.49	37.62	37.93	37.62	31.95	31.71
C4B63_8g182	25.23	25.41	39.19	39.65	36.96	37.35	37.35	37.02	37.02	37.83	38.03	38.03	38.03	37.21	37.62	37.06	34.85	37.97	37.06	37.73	37.38	37.27	37.43	37.87	37.5	37.87	37.87	37.69	37.69	35.47	35.47	37.36	36.64	36.45	36.82	36.82	36.82	36.51	38.99	39.33	39.33	39.33	39.41	39.69	39.14	39.33	39.33	30.71	33.85
C4B63_8g163	25.18	25.36	38.54	38.99	37.28	37.67	37.67	37.52	37.52	38.15	38.35	38.35	38.35	37.52	37.94	36.62	34.9	37.73	36.99	37.29	37.13	37.01	37.36	37.8	37.43	37.62	37.8	37.62	37.62	35.78	35.78	38.05	37.27	37.08	37.45	37.45	37.45	37.3	38.46	39.26	39.26	39.26	38.36	39.41	38.28	38.87	38.67	31.06	34.07
C4B63_8g117	25.5	25.68	38.27	38.72	37.98	38.37	38.37	38.22	38.22	38.88	39.08	39.08	39.08	38.22	38.64	37.29	35.32	38.56	37.85	38.33	37.8	37.69	38.22	38.66	38.29	38.48	38.66	38.48	38.48	36.09	36.09	37.98	37.36	37.17	37.55	37.55	37.55	37.41	39.25	39.77	39.77	39.77	39.26	40.31	39.38	39.57	39.57	31.66	34.47
C4B63_8g137	25.5	25.68	38.27	38.72	37.98	38.37	38.37	38.22	38.22	38.88	39.08	39.08	39.08	38.22	38.64	37.29	35.32	38.56	37.85	38.33	37.8	37.69	38.22	38.66	38.29	38.48	38.66	38.48	38.48	36.09	36.09	37.98	37.36	37.17	37.55	37.55	37.55	37.41	39.25	39.77	39.77	39.77	39.26	40.31	39.38	39.57	39.57	31.66	34.47
C4B63_8g175	25.5	25.68	38.46	38.91	37.79	38.18	38.18	38.03	38.03	38.68	38.88	38.88	38.88	38.03	38.45	36.55	34.68	37.84	36.73	37.41	37.06	36.94	37.48	37.92	37.55	37.73	37.92	37.73	37.73	35.9	35.9	37.98	37.17	36.99	37.36	37.36	37.36	37.18	38.82	39.38	39.38	39.38	38.67	39.53	38.79	38.99	38.99	31.55	34.37
C4B63_197g20	25.41	25.59	38.8	39.26	37.28	37.67	37.67	37.52	37.52	38.15	38.35	38.35	38.35	37.52	37.94	36.25	34.74	37.36	36.43	36.92	36.75	36.64	36.99	37.43	37.06	37.24	37.43	37.24	37.24	35.59	35.59	37.93	36.59	36.4	36.77	36.77	36.77	36.45	38.77	39.53	39.53	39.53	38.82	39.49	38.75	38.94	38.94	30.94	34.28
C4B63_8g66	25.91	26.09	38.92	39.38	36.24	36.63	36.63	36.49	36.49	37.07	37.07	37.07	37.07	36.49	36.89	37.29	34.95	38.2	38.4	38.89	38.36	37.87	38.96	39.41	39.03	39.41	39.03	38.85	38.85	35.9	35.9	38.24	38.32	38.13	38.32	38.32	38.32	37.44	38.46	39.26	39.26	39.45	39.73	40.2	39.65	39.45	39.65	31.5	34.48
C4B63_8g318	25.72	25.91	37.96	38.6	36.24	36.63	36.63	36.49	36.49	37.07	37.07	37.07	37.07	36.49	36.89	36.92	34.73	37.3	37.66	38.33	37.8	37.31	38.22	38.85	38.29	38.66	38.29	38.1	38.1	36.28	36.28	38.24	37.5	37.31	37.69	37.69	37.69	37.12	38.9	39.84	39.84	39.84	39.73	40.2	39.65	39.84	40.04	32.13	34.95
C4B63_50g212	26.37	26.37	39.48	39.48	37.73	38.34	38.34	38.41	38.41	39.48	39.48	39.48	39.48	38.11	38.41	32.93	30.05	33.53	33.43	34.35	34.15	34.15	34.04	35.06	34.76	35.06	34.76	34.45	34.45	34.73	34.73	35.56	36.18	35.88	36.18	36.18	36.18	36.18	40.13	41.07	41.07	40.75	40.88	40.06	39.5	40.13	39.81	33.41	34.35
C4B63_50g243	26.09	26.27	37.96	38.4	36.05	36.43	36.43	36.29	36.29	36.87	36.87	36.87	36.87	36.29	36.7	36.73	34.85	37.12	37.48	37.96	37.62	37.13	38.22	38.85	38.29	38.66	38.29	38.1	38.1	36.09	36.09	38.24	37.45	37.27	37.64	37.64	37.64	37.53	39.12	40.04	40.04	40.04	39.92	40.39	39.84	40.04	40.23	32.01	35.49
C4B63_50g232	25.72	25.91	38.15	38.6	36.43	36.82	36.82	36.68	36.49	37.27	37.27	37.27	37.27	36.49	37.09	36.55	34.57	36.94	37.29	37.96	37.43	36.94	38.03	38.66	38.1	38.48	38.1	37.92	37.92	35.9	35.9	38.24	37.31	37.13	37.5	37.5	37.5	37.35	39.12	40.04	40.04	40.04	39.92	40.39	39.84	40.04	40.23	31.34	34.63
C4B63_53g174	26.46	26.63	37.6	38.24	35.5	35.81	35.81	35.67	35.48	36.02	36.02	36.02	36.02	35.48	35.88	36.38	32.66	36.53	37.5	37.43	36.89	36.77	37.69	37.57	37.38	37.57	37.38	37.2	37.2	34.13	34.13	37.03	36.05	36.05	36.23	36.23	36.23	36.24	37.72	38.6	38.6	38.6	38.67	38.75	38.99	38.99	38.79	31.5	34.63
C4B63_78g52	26.26	26.44	37.6	38.04	35.95	36.35	36.35	36.2	36.01	36.59	36.99	36.99	36.99	36.01	36.61	37.5	34.27	38.01	37.5	37.62	38.01	37.71	38.43	38.5	38.13	38.32	38.32	38.13	38.13	36.5	36.5	37.91	38.64	38.64	39.02	39.02	39.02	38.92	39.56	40.51	40.51	40.51	39.6	39.48	39.72	40.71	40.32	31.48	35.12
C4B63_1g756	25.57	25.57	36.82	37.45	35.92	36.31	36.31	36.17	35.98	36.55	36.95	36.95	36.95	36.17	36.38	37.87	34.88	37.75	38.25	38.18	38.2	37.9	38.62	38.69	38.32	38.5	38.5	38.32	38.32	35.71	35.71	37.93	37.08	37.08	37.45	37.45	37.45	37.21	39.82	40.55	40.55	40.55	40.63	40.71	39.96	40.94	40.55	30.75	34.46
C4B63_1g558	24.87	24.87	36.24	36.86	36.5	36.89	36.89	36.75	36.56	37.15	37.55	37.55	37.55	36.75	36.96	36.19	33.28	36.48	36.57	36.87	36.7	36.4	36.94	37.2	36.82	37.01	37.01	36.82	36.82	35.71	35.71	37.74	36.35	36.53	36.72	36.72	36.72	36.3	38.5	39.37	39.37	39.37	39.05	39.33	38.58	39.57	39.17	31.44	34.9
C4B63_5g29	25.87	25.87	36.43	37.06	36.35	36.74	36.74	36.59	36.4	36.99	37.4	37.4	37.4	36.59	36.81	37.13	34.26	37.25	37.5	37.62	37.45	37.15	37.87	37.94	37.57	37.76	37.76	37.57	37.57	36.31	36.31	38.88	37.41	37.41	37.78	37.78	37.78	38.08	39.78	40.32	40.32	40.32	39.8	40.08	39.53	40.51	40.12	31.12	34.9
C4B63_39g138	26.2	26.2	36.29	36.91	35.93	36.24	36.24	36.11	35.92	36.67	36.67	36.67	36.67	35.92	36.31	36.99	33.54	37.12	37.92	38.4	37.5	37.01	38.48	38.36	37.99	37.99	37.99	37.8	37.8	35.29	35.29	37.64	36.48	36.66	36.66	36.66	36.66	36.55	38.65	38.64	38.64	38.64	38.52	38.99	38.45	38.64	38.25	31.65	34.48
C4B63_66g61	26.24	26.24	36.29	36.72	35.36	35.67	35.67	35.54	35.35	36.08	36.08	36.08	36.08	35.35	35.74	36.99	33.59	36.94	37.92	38.4	37.5	37.01	38.48	38.36	37.99	37.99	38.18	37.8	37.8	35.11	35.11	37.64	37.02	37.21	37.21	37.21	37.21	37	38.21	38.45	38.45	38.45	38.33	38.6	38.25	38.45	38.06	31.39	34.84
C4B63_36g311	25.41	25.41	37.19	37.82	37.79	38.1	38.1	37.76	37.96	38.6	38.8	38.8	38.8	37.96	37.98	37.66	35.11	37.55	38.22	38.89	38.55	37.87	38.78	38.85	38.29	38.48	38.85	38.66	38.66	35.7	35.7	38.67	38.89	39.07	39.07	39.07	39.07	38.16	38.51	39.11	39.11	39.11	40.16	40.23	39.88	40.08	39.88	32.26	35.29
C4B63_3g455	25.96	25.96	37.38	38.01	37.94	38.33	38.33	37.98	38.18	38.83	39.03	39.03	39.03	38.18	38.21	37.85	35.29	38.52	38.22	39.07	38.73	38.43	39.15	39.03	38.48	38.66	39.03	38.85	38.85	35.59	35.59	38.7	38.76	38.95	38.95	38.95	38.95	38.46	38.55	39.53	39.53	39.53	40.39	40.28	39.92	40.12	39.92	31.94	35.29
C4B63_3g587	25.96	25.96	37.38	38.01	37.94	38.33	38.33	37.98	38.18	38.83	39.03	39.03	39.03	38.18	38.21	37.85	35.29	38.52	38.22	39.07	38.73	38.43	39.15	39.03	38.48	38.66	39.03	38.85	38.85	35.59	35.59	38.7	38.76	38.95	38.95	38.95	38.95	38.46	38.55	39.53	39.53	39.53	40.39	40.28	39.92	40.12	39.92	31.94	35.29
C4B63_15g400	25.67	25.67	37.38	38.01	37.88	38.2	38.2	37.86	38.05	38.69	38.89	38.89	38.89	38.05	38.08	37.48	34.29	37.3	37.66	38.52	38.18	37.5	38.4	38.48	37.92	38.1	38.48	38.29	38.29	35.86	35.86	37.66	38.64	38.83	38.83	38.83	38.83	38.32	37.83	38.88	38.88	38.88	39.73	39.81	39.46	39.46	39.26	32.26	35.93
C4B63_3g919	25.49	25.49	37.57	38.21	38.08	38.39	38.39	38.05	38.24	38.89	39.09	39.09	39.09	38.24	38.27	37.66	34.46	37.3	37.85	38.7	38.36	37.69	38.59	38.66	38.1	38.29	38.66	38.48	38.48	35.67	35.67	37.66	38.46	38.64	38.64	38.64	38.64	38.32	37.83	38.88	38.88	38.88	39.73	39.42	39.26	39.26	39.07	32.26	35.45
C4B63_36g30	25.85	25.85	36.99	37.62	38.08	38.39	38.39	38.05	38.24	38.89	39.09	39.09	39.09	38.24	38.27	37.66	34.46	37.84	38.4	39.07	38.73	38.06	39.15	39.22	38.66	38.85	39.22	39.03	39.03	35.49	35.49	37.85	38.83	39.01	39.01	39.01	39.01	38.32	38.04	39.07	39.07	39.07	39.92	40	39.46	39.65	39.46	31.78	35.29
C4B63_3g1034	27.82	27.82	35.4	36.1	39.45	39.45	39.45	39.27	39.5	39.22	39.45	39.45	39.45	39.5	39.54	38.86	39.43	38.73	38.86	39.65	39.47	38.68	39.52	39.61	38.95	39.17	39.61	39.39	39.39	38.88	38.88	39.12	40.95	41.18	41.18	41.18	41.18	41.54	37.6	40.23	40.23	40.23	40.77	40.45	40	40.45	40.23	33.55	37.42
C4B63_3g845	25.45	25.45	35.82	36.24	36.57	36.69	36.69	36.55	36.74	37.67	37.87	37.87	37.87	36.93	36.95	35.49	34.97	35.68	35.67	36.35	36.18	35.87	36.23	36.3	35.74	35.93	36.3	36.11	36.11	34.81	34.81	38.46	37.5	37.68	37.5	37.68	37.68	37.13	36.17	37.4	37.4	37.21	38.45	38.13	37.79	37.98	37.79	31.32	35.69
C4B63_3g1000	26.64	26.64	36.27	36.9	37.97	38.17	38.17	38.02	38.22	38.93	39.14	39.14	39.14	38.22	38.25	36.38	36.88	36.83	36.57	37.26	37.09	36.97	37.14	37.21	36.64	36.83	37.21	37.02	37.02	36.2	36.2	38.08	39.41	39.61	39.41	39.61	39.61	39.75	36.3	37.94	37.94	37.94	39.01	38.69	38.34	38.54	38.34	31.87	35.66
C4B63_3g934	24.91	25.09	35.82	36.43	36.76	37.07	37.07	36.74	36.93	38.07	38.26	38.26	38.26	37.12	37.14	35.86	35.31	35.86	36.23	36.9	36.73	36.06	36.78	36.85	36.3	36.48	36.85	36.67	36.67	34.62	34.62	37.52	37.87	38.05	37.87	38.05	38.05	37.59	35.95	37.21	37.21	37.21	38.25	37.94	37.6	37.98	37.79	31.5	35.33
[truncated: 47 more columns]
