# Supplementary material for: Exploring the genomic landscape of the GP63 family in Trypanosoma cruzi: Evolutionary dynamics and functional peculiarities
Source: PLoS Negl Trop Dis. 2025 Mar 17;19(3):e0012950. doi: 10.1371/journal.pntd.0012950 (PMC11957388; doi:10.1371/journal.pntd.0012950)
Supplement: S4 Table — (XLSX) [file pntd.0012950.s010.xlsx]

## Sheet: Hoja1
Copy number of GP63 genes in T. cruzi lineages
blastn %identity >80 % qcov >80
CLADE	A	A	A	C	C	B	BC
DTU	TcI	TcI	TcI	TcII	TcI	TcIII	TcVI
GP63 group	Dm28c	BrazilA4	Dm25	Ycl6	Esmeraldo	NonEsmeraldo	TCC
1	2	2	2	1	1	1	2
2	2	1	2	1	1	1	2
3	11	2	2	2	NA	1	7
4	14	14	34	64	13	13	100
5	2	1	4	1	1	1	3
6	9	19	29	17	9	13	32
7	1	1	2	1	1	NA	2
8	6	3	10	1	1	NA	6
9	12	10	7	14	3	3	25
10	5	4	6	2	1	1	6
11	32	36	43	69	32	12	70
