# Supplementary material for: Exploring the genomic landscape of the GP63 family in Trypanosoma cruzi: Evolutionary dynamics and functional peculiarities
Source: PLoS Negl Trop Dis. 2025 Mar 17;19(3):e0012950. doi: 10.1371/journal.pntd.0012950 (PMC11957388; doi:10.1371/journal.pntd.0012950)
Supplement: S7 Table — (XLSX) [file pntd.0012950.s013.xlsx]

## Sheet: Hoja1
>NBCO01000001-1-1365964-1367547
PSAGVVQEVPLKGQSGVQAYTVSTGYRHLIRIVTSTKDLENKRKYCSAEGMPIWDFDGNVIKCHNYHVLKTEDVQYLKNEILPAAVKLHADRLRVDPVKGSLVVPEFEEESTCSYFTVPVSHHCKGVNNSDMVLYVAAKPVNPFATICANASSGRPIAAAMNFRVYRKYGLRYNVRLATHEIAHALGFDYQNFVDNKMVSTLENLRGKSRVVVVSPRTLEEAKKHYGCGNLKGVHLVSSHWDHRIAKDELMSSYTVFGAGYYTALTMSVFDDLPYYSANWGMEEPMAWGNNSGCEFINGACTVNTENTKTTTKMFCSRGVYSQCTSDRFAVGSCTSVMGYRVYTEPDECPFAKPEHIYTPHGMLSALCTLTVNNTIPGSVTGNDSWCLDGDSLKVKVKG…
>NBCO01000001-2-1362809-1364509
APSAGVVREVPLKGQGASQAYTVATENRKFIRIRAFYEDLTNDKYCTAVGELIKDFEGNDVECYANDVFTEEDISKYIDTIIPAAIKLHEDRLLVDPVDGPLIVPEFEENNVCNNITVPEDHHSKGVNDADMVLYVSARPVYDIYVICARNDDGRPIAGAINILPFAKKSQRYNVRIMAHEIAHVLGFDYNVFKNYSMVDEINFDDGRKRMLVKSSKTKEKVQEHYGCNTAQGMELEYEKYGNGKTVSSHWNYRVAKDDLMSSQFTVSGMYYSALTMSVFDDLPYYSANWGMEEPMAWGNKSNCDLLDNNFENAFVGKYPTMFCSIGKPYSCTTDRSAVGYCIPESRYTDSDGNEINAAFVRSELYNSANTGSMSCSDKVTSDIPGSIFDNDSFCLDTE…
>NBCO01000002-5-136556-133110
DWQPIRIHVSAEAVDAAVEKCKDWAAKATEKNIRGDTFDPNYVELVYPEATEHCSEETLITADKKKTLVEKLLPAAIKLHSERLSVHPVQGNLVLHKTLFEGDAPCSFFKPPEGHHSTGVPGADFVLYVTTNKKSNESVKICAYGYGHRPIAAVKNFLPSEIGETRRLVRMAAHDIAHALGFDTRRMERIGMIYRPKRSSNSTMSSGGLIYFVRSPNTKEVVRKHYACENSTNGMRLDMESNTVPSSHWNRRIAKDELMSTYGDESSGMFYTALTLATFHDMKFYQANFSMAESMSWGKGGKCLVFRKYEEEKLKKSHSKILCKEEPNMLQCTSDRFGLGICARTNFSHAVHGDRISTPDDYPKETKWYKPYWPVVQTSPTTACEGGNEELMPGSRLGP…
>NBCO01000002-5-476666-474720
CGFNGVKKKRVNLSVAVVREVPAKGQGAWQVYTAAVSDTWAPIRIFVSTIDLYNQSMHCTAKEQLRPNFLTGMGVCQDEDILTNEKKRTLLDHVLPAAVKLHEERLLVKPLKGAFKVPEFDREDMCSAFSVPKEHRDPGFSGYDTVVYVAAGPSEHESVAWGVLCALLDTRRPVIGAMYFAPAQIAATAEMVRIAAHEMAHVLGFDRDIFYNANMITVKPNIRGKTAAVFLSSAKAVEKAREHYNCSTAPGIELEDDGGDATALSHWERRNAKDELMAGITGVGYYTALTMAAFEGTSYYRANWGMEETMSWGKDGGCEFLGGKCVENDVSKYPDFFCASRVETPVCTSDRRALGACVLFSQEQDLPQGYQYFNDRRLGGHFSELMDFCPIVLPWVDAF…
>NBCO01000002-6-332632-330902
HRCTFDQRVKHGEPLPVVRELPRKGRNGLQAYIAANQGWERMRFGVSIEDLKDDFRYCTRAGQRRPDFEGGTLVCTEADILTTEKKILLVNHLLPESIKLHTDRLLVERMDGIVVDWFVTPLCSPFKIPVNHHYPGVTGVDILLYVAAGPTPEGVIAWGVPCYTLDNGRPVVGAMNFGPRYITATRLVSRAAAHEIAHVLGFSSFLFAKSGMLSIVPILRGKRDVLVVSSKKTLEVMRKHFNCDDVVGMELEDEGSDGTAHSHWERRNVKDELMAGLSGVSYYTALTMAAFEDLGYYRANWGMEEQMSWGKDAGCEFLYEKCVKNNNTRYPDMFCTKKFKGPRCTSDRLALGNCDLESFGRTLPLQYQYFTETSIAGGGRQLTDHCPVIKPAVRGVCTD…
>NBCO01000004-4-742475-740379
CLAAIPHRCIHGEISRKNRATGVVREIPHRGQGAMQAYTASAAITEEEKNKLNWAPIRIKAFTRDLDDPSKYCSGIGEVRYDALNDIIYCGANDILTVRMKRIIVEQIIPEAIKMHSERLSVVPTEGIKVPRMSGGYCGYFNIPEEHHTEGLVDADLYIYVSAMPSRDTAAWAVSCSYLKDKRPYAGVINLTPSYVKPTDSFIRVMVHEIGHILGYDEFTFAALNIIGTHTNVRGKKKVWIINTTKSRDVARKYFDCPNASGVELENQGAASARSHIEERNAREDFMAPGAMIGRYSVLSLAIFDSMPFYKANFDKAEPMKWGNKSGCKFLDEKCIKDGKSSFPEMVCDTPFPKVLNLCTLDRLALGYCTLKEHDYVLAEEYRYFPDNNRYGGSNNFMD…
>NBCO01000005-1-732535-734511
IRINTSTLDLTKDNYCSKGEKSSKPDLNEEDDQCQGQLFLSEEMKKTFLDTILPAAIKLHADRLLVDPVEGPLKVPDFEEGSVCKNFTVPDGHRKEGVENADMVLYVAARPEEAFGVTCAYDDKSGRPVAGAINVQIYPLKMQRNNVRRVAHEIAHALGFDYKVFEKNNMVAKIESKGTKGRVVVKSNQTKKMAQKYYNCNELEGLELGYVAKAHTPAWSHLAWRNTNDDLMSSMYYYGAMHYSALTMSVFDDLPFYTVNWGMEESITWGNQSGCELFKSECKDEGATKYPGRFCDINEGEVVYSCTSDRLGFGRCKGVPEDRYTKENEKCNVAEMEHPPRGDKTSLLCSEIPMFNISGSIFDMDDSLCLDTEKYNADVVIEVRENQRETGTVSLTGIC…
>NBCO01000005-3-738456-740432
VLEVPQEGQGASRAYSIVTTNRTFIRINTSTEDLIKDKYCSKMWGSFEKMGGEDIECQGQLFLSEEMKKTFLDTILPAAIKLHADRLLVDPVEGPLKVPDFEEGSVCKNFTVPDGHRKEGVENADMVLYVAARPENAFGVPCAYDNNSGRPVAGAINVQIYPLKMQRYNVRRVAHEIAHALGFDYKVFEKNNMVAEIEFGKRMRRVVNSSKAKEVAQKYYNCNELKGLELGYVSLEDHILNLSHLAWRNTNDDLMSSMYLYGAMHYSALTMSVFDGLPFYTVNWGMEESMTKGNQSGCKLFESECKDEGATKYPGRFCNTNEDKVGYSCTSDRLGYGVCNPVPDDRYPDKDKTCNAALYAQSYEEGKDHMFLLCSETTMLNLPGSIFGNNDSLCLDTEE…
>NBCO01000006-1-948175-950235
AAVVQQLPQKGQSALQAYTVSSDDEKWKPIRIAVYTERVEEIMNYCNTKEMSSKYDIPPLREQLEKRFKQLCEGENKMTTKRMHTLFKEVLPEAIKLHRDRLNVKRVENNLILWKAEYNAPDEPFGKYCQQLKMPENHFNEGIPDADFMLYVDLHPVYTKVDDCTKDNKNGDRPTSARITFVPKEIVATRQYIRLAARDIAVGLGFEDKYMVGQKASNLQVNGVVKYSVVLASEIVKKKMNEHYKCSSTGGMILHYESKTIFSEWEMRIAKDELMSQYTGEPTGMFYTNLTLGVFDALSFYKSNFSMAEPMSWGNQSECEFITNKCTELAKDPKYNKFFCDEGEDKSVLKCTSDRFGLGVCSKDNTNKHGIPDEYNFFEIVGEQSDMIKECPIIKPFQE…
>NBCO01000006-1-954589-956898
AAVVQQLPQKGENALQAYTVSTPSAPNGEEWKPIRIAVYTKYVEDVMNYCIAEKKEIPSEYNVHQGLKNDLESQFKQLCEGENKMTTKRMHTLFKEVLPQAIKLHRDRLKVKPMKDKLKLWKEDYYNTENIFGKFCQQFFVPEEHVKDGVSDADFLLYVRLSPYGQDSHICTYEDYTKVRPTSARISFVPKEINATRHYIRLAARNIAFGLGFGEFVDATAIAGNHRVFLNGGWKQVTVVTGGALKEKMNQQFNCSETGGIPLDFKDTNYISQWERRIAKDELMSPYTGEPTGMFYTALTLAVFDTRTYYQVDFSMAEPMSWGNQSGCELFKSKCQDIIEKDLGNLSKTFCKESKDEPTLQCTSDRFGLGVCSKDDNKKDGMPAEYNYFKKNNIRNSDM…
>NBCO01000006-2-34097-35947
HLCNNDKITRRADMQPIAVVREMPQGRKRGAWQAYTASVGNSEDGWTPLRIYVSTRDLENDEKYCVAEDEMRPTFRGSEMHCTEGDLFTMQKKRELIDHIIPTAIKLHTDRLLVQRDTTNAILTALKTIQSNTACRYFTIPQEHVDNGVEDADMVLYFASGPGETFAVTCATLEKGGRPIVGAMNFRMSDVFAASIAARVAAHEIAHALGFNYKMMREKNMLSESYSVRGKTDVKLVISDKTKEEAQKHYKCENLKGMELEEEEDSHNEGSSHWERRNAKDELMSPIRGGNSAMYYTALTLAAFADMKFYKANFTMAETMTWGKDAECDFLEEKCMENGVTKYPGMFCSDTSSITSQTHCTSDRRGVGYCAISNSHYNLPNHFQYFWSPNTGGEVSSLT…
>NBCO01000006-2-943112-944659
LPEKGQGAWDAHTVAVEDTKSEDAWKSIRIGVYPGGVSLWIKACANMRVSPFGPAIYPYCMGESRITPEKVQLLRRVVSAAAKLHSERLRVKRVKGRLFLNKNGGKDFKKNCPYAVAHPVLFQKGFPFVDFALFVSPTMSHEDPKICTRGDDGRPTSALIKLNPNAIKNTRFHIRSAAHDIGHGLGFLLFMFKSYGWVKESETYTGRPVVVVQTNKLGEKVQEHYGCRTINTLQLESYMSRTALDYTTYPHWKRHYAKDELMGTYLDRPSGMYYTNLTLAVFDSMPFYEADFSRAETMSWGRNAGCGFLHGKCIEDDYPKFPDMFCSKISDDLHCTTDRTALGKCSLEDLYWDIIPREFRHFTNGDLGSPKEDVMDYCPVIEPTFKTSCELGDENEMPG…
>NBCO01000006-2-950144-951937
CTGENKMTTKRMHTLFKEVLPEAIKLHRDRLNVKRVENNLILWKENYNDTTERFVKYCQQFKMPENHFKDGIPNADFMLYVDLHQKPTKIDECTKEQNYGGRPTSALITFLPKEIAATRQYIRLAARDIAIGLGFEILYIGGQNMPYPLLDVNGVKKYVRVLTGKDLKEKMNEHYNCKDYGGMIVHYNATSFSSLWERRIAKDELMSHYTGEPTGMFYTNLTLAVFHSMTFYRANFSMAEPMSWGKQSECGLFKSTCGDVEKHLGKFPNTLCKESEGESTLQCTSDRFGLGVCSKDNNTRGMPAEYKFFETVGEQSEMIKECPIIKPFQQTMCEKGNETLMPGSIVDKMSRCLNVEELQFNDGNNVTGLKVQGICAKVKCEDDKQTVSVQLKGQESKET…
>NBCO01000007-2-810719-813118
WNPIRIEVFTHDLEKQGRYCAKKGEEVKIDVFNSKHTCTEEDVLTPEKKNILVNTILKEAVKLHSDRLRVERLKGPLVVPKFGVGTKCATFTVPDKHHTDGVPDVDMVLYVSARPSKYSGSFAWALTCATLGNETARGRSVVGVMNYAPKYILATAQRVRVAAHEIAHVLGFSVSEMDRLKMIKDLGEVRGREKLYVVSSPNTLRETRSHYNCNTTKGMLLEDQTLSVTKVIDGQRDASHPRLPPNSLIAPHLGGPGSPLHGSLISSSPLRDSLDDPLPRLLQPHEKPPTMEGGETLHTTQLGQSLNSRRDTTIQENTRNTVEPNDADIMNQLKKEGKIIGVERHHYVDNLFKHRSHWKRHNAKDELMAGVVGAGYYTALTMAFFADMGYYKVEWSKAE…
>NBCO01000008-2-904487-906289
VVQQLPQKGQSALQAYTVSDTPEEWQPIRISVYTKFVEDVVKECIKQRSEGDSNTTVEFCSGDNQMTAAKMNTLFKDLLPEAIKLHRDRLNVQPLQSNLKIQEEEVRWFTSNCWGFIIPSEHSTEGIPNADFMLYVNLGTERKSSAVCSIDENKRPTSARISFVPKEIVDTRHYIRLAAHDIAVGLGFTTEYMSKYLTTASASIFMNGVPKWLMMVQSNTVKDRAVKHYGCQGQTLKGMILDNKGDTYSGYWERRIARDELMSPYTGEPTGMFYTNLTLAAFGDMPFYEVNFSMAEPMSWGNQSTCDFIQSTCTAISKTLKSSNVFCQESDKPVLQCTSDRFGLGVCSKVDTNTHSMSGEYKLFEIVGEQSDMMKGCPIIRPFQETMCENGKETLMPGS…
>NBCO01000009-2-660521-663466
QRGESALHAYTVADLEKSGKNWKPIHIEVSAEGLDEVLKNCDRKRAWAEQFNKTVPWNTKEKVFCDKETGINDTKKDLLLKKLLPAAIKLHTDRLSIERKTGGVVLSENDVNNIMRECGVKTPKNHKKNFPNADFVLFVCLDASKTSTRVYTEEDNRPTSALIKFVPKDIVDTRHFVRTAAHEIAHGLGFDVGRMRKLKKIKSGTVGAIGKVTAVDSEIMQEMMRKHYGCTLQHITGMYMEDENNGEYKLHWERRIAKDELMSPYTGEPSGMFYTNLTLAAFHSMPFYSANFNMAEPMSWGKQTGCDLLHNTCTGSREELMKQTSMFCDKNGPVLQCTSDRFALGMCSSTPVPDTLSTVYHYFDKIASAGKDEMTNGCPIIKPLKETTCESGNVELMPG…
>NBCO01000010-1-477346-479418
IKKKNGSPVAVVRELPKSGQGAWQAYTVVASNNDNEIKNKGWEPLRINVSYENLKEDKYCVNKDEKRRDFLDGEEQNCVSIDLMNEEKKKRLTDEIVPEAIKLHTDRLLVQRIKTPWKVPNLRDHAVCSHFTSPDDHTSQDVQDADYLLYVAAGPNKKLWSSPWAVTCAIDEQTKRPMVGAMNIHPVYTDFTRANVRFIAHQLAHALGFDYKNMMKEELKDKEENIRGVVKSAKVLEKAKEHYNCDSLTEVKLEHTTKGNTTSHWNRRNTKDELMSMYTFNGPIEGIGYYTALTIASFEDLGFYKGNFNMSEPMSWGYHAGCDFLEATCKEKDKRIDAAKFCTTFPTDSCTSDRLGLGICFQSPETTSNCPIFAANEMFFCATEGTSYGWSGLFGKDSW…
>NBCO01000010-4-550348-548366
WKPIRIGVYTKFVEDILKECKEQRPESNSNPTVEFCGGDNQMTTEKMNTLFKDILPKAIKLHTDRLKVKQVGKSENIISEELNPLPEKCGPFKDPLGKAQKIPDVDFMIYVGLSAKREKVEICTQDNEKRPTSAVIKFIPKEINAAWQYIRVTAHEIAHGLGFQYELMEKLGMIELNNSDLQSSQGSSSVKTSRMVKFEKSVDKLKSHYKCKEDDQVKGLFLENEGEDQEKPSHWERLIAKDELMSTYIGEASGMYYSALTLAAFHSMGFYKAVFEKAEPMGWGKVSMCKLLKAEKNLTVFARSDLFCKEEDKVLLQCTSDRFALGICSNETGINDSSEGYKYIKDGTHIAKDLMNGVPFIRSLKGTACEGGEESLMPGSILSNMSRCLNVEKPVNFSE…
>NBCO01000011-1-519634-521499
VAQKDGGDAPSTGVVRELPRKGQSGMQAYTVATQENEKWEPIRIKAFTRDLEDKSKYCTEVNQKIVSFFGNVVKCFEADDLNDERHREYINEIIPAAIKLHEERLRVQPHKGKIIVPELEGDYCENFTVPEEHRTEGVDADFVFYVAAVPWHYTFGLTCATEESSGRPIVGVMNFIPSLYGGLRLNVRRAAHEMAHALGFNVIDMGEKNMLSHVIIRGNNRTVVSSELTKKKAQEHYDCPDLEGVELTLRDEAHWLQRVAKDELMAAPRESGAGYYTALTMSTFEGLGYYRANWGMEEPMSWGHKGGCNFLKETCTENEKHYSEQFCNDTTALRCTSDRTAYGMWYRGQQREYQGPNDVCHVIGSFVKGNDNVKTYTYCTGAETNALPGSLMGPDSWCL…
>NBCO01000011-1-570820-572541
GFLEAMVNHTAIFTAILKELPREGKAAWHALTAVRSEWNPLRIAVSTLDLNDTNKYCNISGVIRQDLHGKDFMCTETSILTPEKIQLIIEYILPEAVQLHSSRLLVESLNENLLIPLFNDTICSSFTVPADHRRIGVKDADMILYVAAKPASGVDVAWAKSCAKMKNGRPIAGVINFIPQSISLTRISIRITAHEIAHTLGFNYQQMVDLNMISTVPHVRGKPSVMVVNSTLTAKKAKEFYGCSSAVGMELEDEGDNNTAGSHWKRRNARDELMASMGSTGMYYTAMTMATFEDMKFYKANWGKEERMSWGENAGCAFLEEKCIVNNITAFPHMFCNESKSSTLRCTFDRRALGSCSLTVHNISIPEVYQYFTNPYLGGNKDDLMDYCPFIVPYEDSYC…
>NBCO01000011-4-329286-327163
IRIKTSMEDLKDEKKYCTTENAKLRTSDGRELSCDKDYILTEEQKTNLMEKIIPAAVKLHAERLLVDPESTPLIIPQFNQSTDCRFFTVPQDHHNPGVENADFVLYVAAKPGDAFGVTCANKEPSGRPIAGGLNFIPYQTVSTRPNVRQAAHHIAHALGFDYERMKSLGMISVITVRGVKRVVVSSDMTKKMAQEHYGCSNLEGMELDYRERKVFRMDVSSTWSSRNAKDELMSSLHAFGGAYYTVLTMAAFHDMKYYSANWGMEEPMSWGNKSGCDFIRKGCLTENGVSNYPNAFCTDERLRCSSDRFGLAKCVDVDEGTVNADKTGSCPVLVSPLSVREDASLFSFACTELGDADFPGFLTGENSMCLTTNEYDVEKYGNTTKLSGVCAQVLCDKSN…
>NBCO01000011-4-331788-329977
CISEFVVASSGVRMKYCMFDEVMSRIGNDPVAVIPEVPRKGHSAVQVYTVGGDEFSPIRIKALLNNLDEPSKYCSNEGEVRLGLRKVEVFCRSVSVLTEEKKKIIVKQVIPAAINLHAERLSVVPLKGPVRIPQKNIGLCQWFIIPREHHTVGVDGGDFFLYVSAMQSEVVMAWAMPCARLESGRPFLGGMNLDPMGVSSTKIFARVVAHEIAHALGFNQHLFTRRNMISNISNVRGKANVRVISTPKVKEFTGKYYNCPEIPGMELEDEGGKGTLSSHWERRNAIDELMSGLIGKGYYTVLTLAAFHDTGFFKANFSMAEPMKWGNNSGCQFLKEPCIKNEISSFPDLFCNWNGKNSLPSCTYDHLSLGYCTLDSFTEDRPPEYRYFTDPKRGGSSSF…
>NBCO01000011-6-303403-301226
CCASVCIAQKDGGDAPSTGVVRELPRKGRSGVQAYTVATSKRQLIRIKTSMEDLKDNTLNNKSLKDSILDGDNLESRKNYCTNTNDTAKGMDGYNFICHNESLLTEERKTVLMDKIIPAAVQLHAERLLVDPEGTPLIIPRFTEGACSLFTVPENHHNPGVEKADFVLYVAAKPGGAFGITCADGRSGRPIAGGLNFIPYPTASTRPNVRQAAHHIAHALGFDYERMKSLGMISKINVRGVERVVVSSNMTKKKAQEHYDCSDLEGMELDYKDSNQSVSSTWSWRNAKDELMSSLHALAGAYYTALTMAAFDDMKYYSANWGMEEPMSWGNKSGCDFIRKGCLTDKGVSNYPNAFCTDERLRCSSDRFGIARCFSVDVDEVHEDPTGSCPVFLSPFHME…
>NBCO01000012-4-13024-10946
AAVVQQLPQKGESALQAYTVSDTPTEKWEPIRIAVYTKYVEDVVKECIKQRSEGDSNTTVEFCSGDNQMTAAKMNTLFKDLLPEAIKLHRDRLNVKPLKSNLKIQEEEVRWFTSNCWGFIIPSEHSTEGIPDADFMLYVNLGTERKSSAVCSIDENKRPTSARISFVPKEIVATRHYIRLAAHDIAVGLGFTTEYMSKYLTKESAPIFMNGVPNYLMMVQSNTVKDKAKKHYNCQNIKGMILDYKGNTYSGYWERRIARDELMSPYTGEPTGMYYTNLTLAAFHAMPYYQANFSMAEPMSWGNQSTCDFITKKCTEIIQDSKSSNVFCEESDKPVLQCTSDRFGLGVCSKVDTKKDGIPTEYKFFEIVGEQSDMMKGCPIIKPFQETMCENGNETLMPG…
>NBCO01000012-5-15993-13855
DENWYPIQITVSAENVDQVIRRCMKRKELSEDDRAIEMKETEEDNKVLCDDENGITWAKRNLLLREILPAAIKLHRDRLMVQRGDGKFVTKKVLMGSFKDKCTDVVVGERFENRGFNDADFVLFVGLAASRQDVKICAEDPIYSNRPISAYITFQPKEIENARKVVRYAAHKIAHGLGLTYGRMLSRHKATNGGIFYGKYDGNRVKVNGRAGVEAKKHYNCPAFDVMYLTQRGPSVSNHWGWHIAKDELMSPYTADSSGMFYTNLTLGAFDDMPYYRANFSMAEPMSWGKQLGCNFVGKDKAEQRDKITRENPNMFCTGEKQGLQCTSDRFALGVCSKKDTPPKAISEEYHYFEKAAGIGRGDLFNDFSVIKPFRETMCEDGNETLMPGSIVDKMSRCL…
>NBCO01000012-5-3594-415
CNYDEIKKKSGSPVVVVREVPKSGQGAWQTYTVATSEGNENDDKWEPLRINVSYENLKEDKYCVREKQELRDMLNGETVPCAPYEVIDEKKKNTITNKILPEAIKLHTDRLLVQRIKTPWKVPKFNESSVCSNFTSPGDHTSQDVQDADFLLYVAAGPRDDYASATWAVTCAIDGQTNRPMVGAMNIHPMHADFTRAYVRFIAHQLAHALGFDYERMKWRGVTRDSSRHEKDRVLIDSEKVLEKAKEHYNCDKLTEVELEHKAKGVTTSHWNLRNTKDELMSMHTSTGAIEGIGYYTALTIASFEDLGFYKGNFNMSEPMSWGYHAGCEFLKATCKEKDKPVADGKSCSPYKAGSCTSDRLGVAKCVSSNRKNGNPICPILKLNDSFYCTATRWGIPNY…
>NBCO01000012-5-7602-5155
ATVVQQLPQKGQSGLQAYTVSTATDGKEGDWQPIRIAVYTKRVEDVLNFCGKNKLPPEYYEEFLDPQELEEEFEELCGDDGRKKMMIKEKKDILLDKVLPKAVKLHADRLKVKQVKESLKIESDTVTELPEECEAFGIPQRHKEKGIPDADFVIYALLTSSTRDVKICSKDGEGRPTSAVIKFILQDIEATRKYIRFTTHEIAHGLGFQHEFMDNLTMIEPSNSYLESKGVSVRVNTPRILRFKNSVDMLKNHYGCENGEIKGLYLENYNAWPSHWGSRIAKDELMSTYIGEPTGMYYTALTLATFHEMPFYSANFSMAEPMSWGNESLCEFLKGKKKEEMLNSHPNMFCKKEEKKEILQCTSDRFALGMCLTKKSSLDVPPAGYQYFSDISVEWDGDL…
>NBCO01000013-1-541576-543858
CLAAGHHRCMHDQMVQRSEQMAVVREIPRKGQGAVQAYTASAAITEEEKDKLNWTPIRIKAFTRDLEDPKKYCTAAGEVIWNNGFQRIVCTYGGILTVRKKRIILEQALPAAIKMHAERISVVRETGIVKVPREDIGHCSGFHIPEEHHTIGLQDADMHLYVAALQCRSESAWAIACGHLKTNGRPFIAAVNLDPRRVEPTSSYVRVVAHEIGHALGFDSAMFPRLGMMGTFFGVRGREFVWMINTSKAKEVARNYFNCPNASGLEMESTGWGSASHFSIRVAKGDMMGPGYSPLVYSELSLAVFDSMPFYKANFSMAEPLVWGKNAGCDFLEKKCLENGVSPNPEFFCNKFRSTNIDFCTPDRMGLGYCTLKAHYRILPKHFQYFKKLFWGGDLSALD…
>NBCO01000013-3-565302-567563
AAVVQHLPQRGESALHAYTVADLEKSGRNWKPIHIEVSAEGVNNVLRDCDRKRALAEQLKGTGTRRYDDSVFCDNKTGITDEKKDLLLNKLLLAAIKLHTDRLNIEQKEGEVVVSTSTINSFSGECGVIKSWEHKKSFSKADFVLFVGLDESEMSTIVCSQDLEERPTSALIKFVPKDILDTRHFVRTAAHEIAHGLGFEVTRMRKLKLIKKGALRGKGKVTAVDSEIIQEMMREHYDCHLDITGMYMEDEGNGRRKLHWERRIAKDELMSPYTGEPSGMFYTNLTLAAFHSLPFYSANFNMAEPMSWGKKSGCNLLHKTCDRYRDELMKYTNMFCDENGPVLQCTSDRFALGTCSSKSLPGTLPGEYHYFTKTAGQNEMTNGCPIIKPLKETTCESGD…
>NBCO01000014-4-99137-96873
CLAASHHRCMHDKISELNKPVTVVREIPRKGQGAVQAYTANAAENSNIFGDNKNWVPIRIKAFTRDLNDPSKYCTVAGEERYDQTYTKLYCRANGVLTVRKKRIIEEQLIPEAIKMHTERIFVVRETGIVKVPSMEHTYCSHYTIPEEHHTIGLQDAELYFYVSALQTDRAMAWGAYCACTDDGRPIVGSLNLNPTYVEATDAAVRTVAHEIAHLLGFDYYMFLKLGIVDTGVTLRQRVVAVINTTQSKKVASEHYGCPNATGVELESTSSCGTARSHLEFRNAKDEMMAPSSKASYYTKLTLGIFESMPFYKVNYSMAEPMKWGNNSGCGFLEKKCLTGGETDYPDMFCNQHRKQVPFLCTHDFLALGYCTMTWYSTPLPDEYQYFLGKHFGGTIREM…
>NBCO01000015-2-539999-541879
AAVVQQLPQKGESALQAYTVSTAAEQWQPIRIAVYTERVEEIMTYCNEKVMSSKYEPLQDLKNDLEQRFKQLCDGENKMTTKRMHTLFKEVLPEAIKLHRDRLNVKRVENNLILWKEDYEDPYNIFVKYCHQLKMPDEHFKDGIPNADFMLYVDLHPVDRTINDCTKDNKNGDRPTSARITFVPKEIVATRQYIRLAARYIAVGLGFEIFYMGGQNVQYSLLDLNGVQKYIRVLAGNTVKGKMNEHYNSQDYAGMVLHYHETKIFTEWERRIAKDELMSQYTGEPTGMFYTNLTLAVFDTMSFYTANFSMAEPMSWGNQSGRDFITNKCTELIKDPKYNKVFCDEGEDKSVLKCTSDRFGLGVCSKDNTNKHSMSDEYKFFETVGEQSEMIKECPIIKP…
>NBCO01000016-1-494887-497025
CTFVGQTVNTYTGGTAVCRKEDILTPRKNRTVMALVESALDFLGKALLVDPQAIMNVPADVCGTLKTPAAQYTKVDFVVFVTANPRETPSDVIAWARACARDPLTQRPVIGHINFIPSSIKDHVGELEKRVAMHEITHSLGFTDIANTAKGITGSGGFGTSGSVVVYRPNLGKNVTLITTPKVVEVARKHFGCPTLDGVEVEDAGGPGTAGSHWKKRILFEEVLVGVVTSPTLFYSSFTLAFLQDLGYYTANFDVAEDNFRWGRNSTCRFLYNKCNDQDEGVNEFCFGSSKSSVCTNDRLGFGRCDNTEYNRDLPIMYQYFGKKNAGGSLAEMDYCPFIMGYTNVNCINEQLYDPSNLFGSEINSYSRCFDSNMITGAFPNIGNGVRCFPFACTEYGQL…
>NBCO01000017-1-492673-495024
STDTNVRTENWQPIRIGVYTKYVEDAVKYCEENKDLDFEHGVDFDDVCDKGGQMMTTDKKDTLLNKVLPKAIKLHTDRLKVERVEGSPKKPNVDVENIPQKCKYFKEDSVNLQESPDVDFMIFVHLSAFTEKVEICTQDGQKRPTSAVISFIPEEIEATRKYIRLTAHEIAHGLGFQHKVMEDQKMVKTRDSGLLRESRRSGGRQFYMVISKKTVEMMEKHYKCEDSEKNKVNGLYLEQKGNEETRLHWERLIAKDELMSPYTGEPTGMYYTVLTLAVFADMKFYEVNFSMAEPMSWGNQSGCEFLQGEKVTTKTDYPNVFCKKEEKTETKILQCTSDRFALGMCSTKKSREGLPDGYRYFDDENYHFESNLMDGVPFIRPLMGTACEGGNPSLMPGSV…
>NBCO01000019-3-311421-313400
CTNGLAATGGRSCGFDAVRRRRGNTPVAVVRELPVKGQGPWQAYTAATYSPWAPIRIFVSTIDLEDDSRYCPAAGRYRPIYVDKRYVHCQPKDVLRDEQRNALINHIIPGAMKLHQERLLVKPLKGTFKVPVFGEHDTCSQFSVPPEHYNPGFSGYDTVMYAAAGPQHMEGTVAWAIKCATLPNGRPVTGILYFTPQYITNTSQMVRAAAHEMAHVLGFHGEVFIKQSDMYARRLRGLEKVPFLKCPKLVEKAKKHYNCSSLDGVEMENDGDDFTALSHWDVRSAKDELMAAFSGIGYYTALTMAAFECTRYYKANWGMEETMSWGKDAGCSLHTDKCIKENVTEFPDLFCTALSETPVCTSDRRALGICTLGVYNADLPEEYRYFTNPRVGGVYEYMT…
>NBCO01000023-1-290524-292431
LFLFVFCVLKCTAAVPNGCVFNEVMKMSGPPVSVVRELPKKGQGSLQAYTASSSNEWAPIRIVVSSEDLNDPSKYCDESFRVRPDYWLGINTSCNPLEVLTDAKKKRLLSEILPVAIKLHSDRLLVHRESKPVVVPTFTSEICSRFSVPNTHRTAGVSGADMVLYLAATPSNVWAVPCAEKEKRTIVATMNVSPSYIEEIQVISRLVAHELGHALGFNYNQFITLGMTKEVQGIRGKETNVLLINTSMTKKKAEEHYNCANIDGVELEEGVSEISHWGRRNAKDELMGFRDDNGIMLYTALTMATFEDMGVFKANWGMEETMRWGRNAGCEFLQQKCMVDNITKYPHMFCNTTNPLRCTSDRRALGVCNIVSNLVSLPEQFQYFTSNTVGGPSSDAMDH…
>NBCO01000024-3-347298-349013
VRELPRKGQSGVQAYTVSAQEKDDKEWKLIRIKASTKDLEDASRYCTKIGEQIIDFEGDEVVCDEEDILTDEKKKTIINTILPAAIKLHKDRLRVQPHEGKLKVPNFEDGSDCEYFTVPDEHHTEGVENADFVFYVGSGPGTSFGVTCAPEDLSSRPIAGAMNIAVFKYAGLRLSVRSIAHEMAHALGFDYERMKELNMVTTVTNVRDKDRVLVNTAVTKEKAQEHYNCPELQGMELNNEEQEEGEDQEEDEVSSHWSVRLARDELMAPPTGLTAGYYTALTMSTFEGLGYYKANWGMEEPMSWGHKGGCDFINGSCMTNGVTAFPKTFCNDTKFRCTSDRHAIGRCELSKDVESKVFLDQCPTMEPIWKLEGEEEEEEESSPTSLCTDGEEGLFPGSL…
>NBCO01000024-3-349722-351662
VRELPRKGQSGLQAYTVSAQEKDDKEWKLIRIKAFTKDLDNKSRYCTKVDDKVMDFQGDITKCYENEILTDKKKETLINEMIPAAIKLHRDRLRVQPHKGNLTVPPFQDKSYCKHFTVPDEHHDKGVENADFVLYVAAGTGEPFGVTCAPAEASSRPIAGAINISPYYLVYPRGSVRAVAHEMAHALGFDYERMEQLKMVTKANVRGMNRKLVSSKRTKEKAQAHYNCSTLEGMELQLGSGDKVQSHWTHRNAKDELMAPTDSLGAGYYTALTMSTFEDMGYYRANWGMEEPMGWGNHSGCDFFEALCIVNNAAKYPEMFCSESVSRCTTDRSSPGYCSVPASYHWESEKNLCPFTKPDYGKFEEKSRYVFCFSDDVPALDGSLMGNDSWCLDGESLHV…
>NBCO01000024-6-455212-453023
VRELPRKGQSGVQAYTVATQNENEGWELIRIKALTENLTEHLNLCGKVKEIKQEEKEKREEVNGADYGQAENTKVSLADDKKCDYKRASEEERDNLVNNVIPAAIKLHRDRLLVRPVSGKLKVPEFKDDSNCNFFTVPEKHRTVGFDADFALYVIAVQKMRFGYTCAVENSTGRPIVGAVSYAPESNDNRGTRFNVRRVAHEMAHALGFEYELMKGRRMLSEVDPIEETRALLNSTKTVGKAREHYGCPSLTVMELEAHNGEEECQGVHWAMRVAKGELMTVPREFGAGYYTALTMALFEDLQFYKANWGMEEQMSWGNQSGCTFLKEECAKKHNEVINGLFDGQSVSRCTSDRTAYGKFLLNESLFKEYQSTCNVKEDYIAREMPQNSSYCADTTTDT…
>NBCO01000025-3-443547-445940
LPEKGQGPWDAYTVAVAPGKQKDPKDPKTQKNTRSPVAKIQKDAVGWGPLRIHVIPRGVAIWKQYCERNQNTEHPFGDRKTFNLDRDAFCNRKTGITPEKALNMYKVAAYAVYLHHTRLSVKRVIGNLTLDKNGGKDFKEKCPDAFARSEHLSMGIANTDFALFVSLTRSYEDPRICSKGEDKRPISGLIKLNPNGFKDARHYIRVTAHEIGHVLGFYLEEFKENNLFHEYTKYGKTMGSLKTETLTEKAKTHYGCQIINTMELESYKDKNDLSWKTYPHWSRRIAKDDLMSAYFDRPSGMYYTALTLAVFDSMPFYRANFSRAEPMTWGRNAGCGFLHEKCVERYSPKFSDMFCNEQTSVLRCTTDRLSLGKCSMKELESIPEEFQYFRNKRHGSPYE…
>NBCO01000028-3-267180-269516
DRDWAPIRIKVSARDLKNESMYCKAAGEKRPNFRGELVVCKQEDVITVEKQKILLKTILPEAIKLHADRLLVKPVPGPVVVSVPRDGVCTHFTVPEKHKTNGLIGKDFVLYVAAGPGATFTAICSEESIEHRPFSAVMNFEPARILPTRYAVRIAAHEIAHALGFSFSRMQKLKMTDFVYLSTLRMKQQVNSKMTRNVSQWHYKCDNYTGVNLEEDDAGENRWTMVSHWERRDAKDELMSVYLNLPGAMLYTAFTMAAFEDMKYFRANWGKEETMSWGKDAGCKFQHLPCVQKKKSKYPSMFCNSTSETLKCTSDRFALGKCSLTTYEGLPPREYRYFGKGDKRTGSADTLTDRCPIIAPTAATVCTNGEEESMPGSRVGETSRCLNGKDIVLKDGVSA…
>NBCO01000029-4-8982-6193
AAVVQHLPQRGESALHAYTVTEDDKNGKHWKPIHIEVSAEGVNNVLRDCDRKRALAEQLKGTGTRRYDDSVFCDNKTGITDEKKELLLNKLLLAAIKLHTDRLNIEQKEGEVVVSTSTINSFSGECGVIKAWEHKKSFSKADFVLFVGPDESEMSTIVCSQDLEERPTSALIKFVPKDIVDTRHFIRTAAHEIAHGLGFEVTRMRKLKLIKYGALRGKGKVTAVDSEIMQEMMREHYDCHLDITGMYMEDEGDGRRKLHWERRIAKDELMSPYTEEPSGMYYTNLTLAAFHSMPFYKAHFNMAEPMSWGKKSGCDLLHNTCTGGNDELMNHTSMFCKENEPVLQCTSDRFALGMCSSISVLDTLPEVYSYFTKTAGQNEMTNGCPIIKPLKKTTCENGD…
>NBCO01000031-1-19837-22515
AAVVQPLPQKGQGPWDTYTLSVTETELERKKEGFQPIRFAVSAKEIDRVLKYCKHHKDGKLDDAEKDQLEYGFKIDIEKHDDFCDEAGPNVVTPEKKRTLLRDVLPVALKLHSERLSVKRVEKLELPLKESVEFSSKCPNVSVPKEHKQGISDADFMLYVGLTEKYVPVQICSYDTQERPTSALIKFIPKEIDDTRYFIRLTAHEVAHALGFEIEMMKKHNVIAEENTGTNKDQLVASNALIDKKMKEQYDCSKDDDVEIKGMPSENKASETGPLHWKRLIAKDELMSPYTPDDKYVTGAYYTSLTLAVFHSMPFYSANFSMAESMSWGKNAGCEFLKGKDKETYKGTKSNKYSEMFCDKVEPALQCTSDRFALGMCSMETSGVEVHYEYGGVFVSVLT…
>NBCO01000031-3-9423-11861
AAVVQPLPQKGQGPWDAYVVSAPKTVDDVPEKKDFQPIRFAVSAKEVDRVLKYCKQWKKDPSAKDVYDNEYGFTLEVANSRFHFCKEESKMTAAKKRILLMDVLPAALKLHSERLSIDPEKEKLKLPFKEENQKYPVLPNCTDVSIPKEHRDEGISNADFMLYVGLTEEYKPVKICSRNEKNHRPTSAFIKFIPREIAATRHYIRFAAHEVAHALGFDIEIMKENNVIEEKQEGNKKIRLVESKAVLDKMKEHYGCSDGKCDEVIKKVAFENELSEGAPLHWERRIAKEELMSTYTLDFDVTGAYYTALTLAVFDSMPFYSANFTMAESMNWGKNAGCDFLEGKEKDEIIKKKIIPEKYREMFCNKIKWGLECTSDRFALGRCTKEMDLTDRQFISSEY…
>NBCO01000032-1-357136-359439
QKGESALHAYTVAEDEKSGENWRPIRIKVSSDDVDKVLEECKRKLEIAKDRRPVWWSRWNEKNNVLCNNETGITDEKKDLLLNKLLPAAIKLHTDRLSIERERGGVGVSASTMTPLSSIDCPKKISELSKKESFPKADFVLFVGLAESQTPTRVCSEEENKRPTSALIHFVPKEIVDTRHFVRTAAHEIAHLLGFEVGRMQNYDRIKYGTVASNKKENAVYSEIMEKKMREHYGCVAQLVTGMYMEDEGDGRSKLHWERRIAKDELMSPYTEEPSGMFYTNLTLAAFHSLPFYSANFSMAEPMSWGNKSGCDLLHKTCTKDKNELMKYTSMFCDENGPVLQCTSDRFALGTCSSKSLPGTLPGEYHYFTKTAGQNEMTNGCPIVKPLKETTCESGNVEL…
>NBCO01000032-2-369503-372232
ALHAYTVAEDDKSGKHWKPIHIEVSAEGVNNVLRDCDRKRALAEQFNKTVHWNSKEKVFCDNETGITDAKKDLLLNKLLLAAIQLHTDRLNVEEKEGEAVVSTSTINSFSGECGVIKVWDHKTNAFSNADFVLFVSLDESEMSTRVCSQDLDQRPTSALIKFVPKDILDTRHFVRTAAHEIAHGLGFDVTRMQNYGKIRLGGLTSNTRAVHSDIMLEKMREHYDCHLHITGMYMEDEGDGRSKLHWERRIAKDELMSPYTEEPSGMYYTNLTLAAFHSLPFYSANFNMAEPMSWGNKSGCNLLDKTCDRYRDELMKYTSMFCDENEPVLQCTSDRFALGMCSSKSLPGNLPKVYHYFTKTAGQNEMTNGCPIVKPLKETTCESGDVALMPGSIVSKMSR…
>NBCO01000033-6-176581-174440
VLLFLFCTFTCLAAIHSRCSFDDIMRTGGNPVSVVRELPSKGQGAWEVYTAATSESWKPIRIIASREDLEDSTKYCTADGEERVDYSSGLALQCASFDILTTAKKNLIIQQLLPVAIQLHAVRLLIHRETNSLVVPAFTSPICLRFTVPASHHTTGVANADTVIYVASTPTSAFEPLWAIPCAQVGNRFVAGVMNIGPLSIDGTRISSRHVAHEIAHILGFEYTMMHSLGMTTNVSGIRGKTNDVVVVSSAKTKAITQTYYECSSLVGMELEDEVVGGVESHWKRRNAKDELMTAPFSDGAMLYTAITMSTFEDMGVYKANWGMEESMFWGNKSGCDLLNNKCMDNNITNYPDMFCNTTSSTGCISGRNGVGACAIDSEYDEALPVQYQYFTSDRTGGP…
>NBCO01000033-6-205534-203507
VLQVPRNGDDASQAYTVATENRKFIRIHASYEDLTKGKYCSKVGEMIQNFQGEDVKCEDGNTFTDEMISKYINTIIPAAIKLHADRLLVDPVSSPLVVPAFKEDSVCKNFTVPESHHKEGVRDADMVLYVAARNLKEFGVICAKNDDGRPIAGAINFCLYTRRSQQFFVRSAAHEIAHALGFDYDVFVNNNMVAESAFADGKKKRMLVVSKQTKEKVQKHYGCDTAQGMELEYEKWEKGKVSSHWNYRVAKDDLMSSSIAESAMYYSALTMAVFDDLPYYSANWGMEESMIWGNNSGCDLLENNFNDTFVDEYPNMFCKLLGGPYFCTNNQLGFGNCDYQFHYYDSDGEVNFAPILSIHMYTLHNFRISTMCNDQPRVKVTPSIFANDSVCLNTQHYKG…
>NBCO01000033-6-211375-209459
PSTGGVVLELPRKGESASQAYTVAVEDRKFIRINASTLDLEKGKYCTVVGESIPNFKGEKHDCEDHDLFTDEMISSFVQTIIPAAIKLHADRLLVDPVEGPLKVPEFNETNICNNFSVPKEHHSDGVNNTDMVLYVAAKPVENIHEVCARNNAGRPIAGALNIRSFYLEKSQRYYVRILAHDIAHVLGFDYNVFKNYSMVLEKDFTDGKKRVLVNSSKTKEKVQEHYGCNTSQGMELEYNKEWKWEKEGKVSSHWNYRVAKDDLMSSRYNFGGMYYTALTMSVFEDLKYYSVNWDRAEPMTWGNNSDCDLLDNNFQKDTFVEKYPKMFCKTGGSYTCTTDRRALGSCDLGEHYPDSTGKSYIDAAFVRGELYNSGTSGSTLCYSENTSEEEGSVFGNDS…
>NBCO01000036-1-315445-317970
HRCMFDTVALRVGTTPNGEMFQKMLGKRKNQTTRFAEDQTTPSGREEPVGEEWKPIRIELVTDYLKKGQNCSGSVGRKIDTLLKKEFPCTEDDVLTPEKEEILVKKILPEAIELHKERLFVKPLKGPIVVPQFSKNDGLCYQFMSQDDEREKSFTTDMVLFAAAQPTTDGAFAWAATCATLSSNGRPVIGIINYGPRYIVATPQRVRVAAHEIAHALGFNLPEMEMKDMVGKVNSTSDKAAFFVVASDNTRREAMKQYNCDTLKGMELQNMAFVQVPALPVQAAAILAQVASVQEDNEVGESHSNVMDDRLTGEESVGSDVQERREEEGSSAAKFTHNVHHSSDVLSKRRSLYLQATVAESPNKCTTNEEGDTATDEECIVKTTTVLPNNEYNEGVMTR…
>NBCO01000036-2-301952-304534
WKAIRIKLVSDHLKKGQYCSGGVTQINTTLKNNITCTDHDVLTPEKEEILVKKILPEAIKLHEERLFVKRLNGPIVVPKFSDENLCSQFTTPTSADKSTEISDADMVLYVAAEPTPEGTFAWAATCATLSSNGRPVIGIINYGPRYIVATPQRVRVAAHEIAHALGFNVPEMERMQLVGRVDSLRGKTNVALVASDNTRREAMKHYNCDSAKGMELQNTPNPQKTNGRGGSGGERKVQQHTAPAGITPSREAGSLKHSLRLEQDARGVLSRPPLPRQQLLPRRERLQQRQGHLQAPRVLTASVQEEYQLGVSHSNVMDGRLTGKESVGSDVQERRGEEGSSAAKYTENVHHSSNVLSKRRSLYLQATVAESTNTCDKGKPVETATGKQCIVETMQVPPN…
>NBCO01000036-2-311999-314587
HRCMHDRVVMHVGADHKKARESNQMTILSAKRDFGLSRTVRNKTPAFREERIGEEWKPIRIKLVTDHLMRVGHDCTGKKNNNITTLLEENYTCTDYDELTPEKENILINEILPEAIELHKERLFVQPLKDPIVVPEFSDPKGLCFRFIPKDHKTRSVSGYDMVLFAAATPTTNGAFAWAATCATLGHDGRPVIGIINYGPRYIVATPQRVRVAAHEIAHALGFNSQLMERKSMVRRDVELRGKSHLALVASENTLREVVKHYNCNSTKGMELSVIRRPHPAANGARTNEQGTGLQGPTATAILALTASVQEEYELGESHSNVIDGRLTGEESVGSDVQERRGEEGSSAAKFTQNVHHSSNDFSKRRSLHVQAAVAASETPSECTDDKKVETATGKMCIV…
>NBCO01000036-3-274041-277094
VCTDHDVLTPEKKKILVEWILPEAAKLHSDRLLVKPLQSPIVVPTFRPENLCSKFTVPQEHKGKGVPEADIVLYAAAAPTRLGTFAWAATCATLGRNGRPVVGIINYGPRYIVAIPQRVRVAAHEIAHALGFSADVMDEKRMVESDEIYPGGPQQLYVVSPNTRRAARKHFGCGSLESVELDFNDFSGSVRSIMSGLHTNRTLLRTEMMLSRKPVNQKLNGIDVVPAEESSSSFQGPQVVEKYKLPLESMGYSSHWSRRIAKDELMVGLIGAGYYTAITMGAFADLGYYKVEWAMAEQMSWGNNSGCGLLEKKCVEGGRTKFPDMFCTSKSTEGPAGLQCTSDRQSLGRCSIQTHRNPLPDHFQYFSDGKLGGNKADLMDYCPIIVGKRETSCTDGEKS…
>NBCO01000036-3-294948-297341
TLRTLNSTSTAGTLQTTRTNPPNREELPSGWESIRIKLVSDRLKKGEHHCSGKGDSKTIKTVLKKDFTCTDHDALTPEKEEILVKKILPEAIKLHEERLFVKRLSGPIIVPQFSNKNGLCFKFIPEEQKTRNFSGADMVLFAAAEPTPEGTFAWAATCATLGRNGRPVVGIINYGPRYIVATPQRVRVAAHEIAHALGFNFELMKMDRLVGKADSLRDKEDVFVVSTENTRREAMEHYKCNSAEGMELQGVTIVQVGQRAKAAAILAQVASVQEEYELGESHSNVMDDPLTGEESVGSVVQERRGEEGSSAAKFTENVHHSSNVWLKSRSLYGQTAMMASEPSSECTPGEDGEVAGGKQCIVEAPVFISNHKGKMTRSHWSRRIAKDELMVDLVGAGYY…
>NBCO01000036-3-298323-300962
HRCIHDRVAMLVGAEFNGDVRGSIGHRGLKRPRHSGSSQTVKIREDPSEGWKPIRIKLVSDHLKKGEHHCSDKLPSIKTLLNDDFKCTTDDILTEEKRKILVEEILPEAVKLHKERLFVKPLKGPIVVPEFTNKDGLCSKFIPEAHKTNGVDGADMVLFVAATPTTEETFVWAATCAKLDSDGRPVVGIINYGPRYIVATPQRVRVAAHEIAHALGFNLPEMERKELVGKGFTLRNKSNVALVTSDNTRREAIDHYNCDTAEGMELRGVPNPFLRPPTNGGSTHGGRTNAGRQQPPHRLRPHSGANANGITGGTMHGRLPNPSLVRQQRQPRSPSGAARPLRPEGPAVLALTASVQEEYEVGELHSNAMDGRFAGEESVGSVVEERREEEGSSDAKFTQ…
>NBCO01000038-2-289358-292273
WQPIRIAVYTKRVEDVLKFCTTGALPPEYQDEFLETDEVEDEFEELCGVKGVNKKIIAERKEILLNKVLPKAIKLHADRLNVEQVKESLKIETDSVKKPPQECGEFGIPKEHETNGIPNADFVIYARLSTNIGHGICSKDKQGRPTSAVIKFVLYDIEATRKYIRFTAHEIAHGLGFQHDLMKGLGMIVSSKTYLKPDAVPCSKKRSAGTSDYMVKFKEALEVLKNHYKCQGDEVKGLCLENDDQWTPSHWEREFAKDELMSTYIGEPTGMYYTALTLAAFHGMSFYRANFSMAEPMGWSNQSICEFLQGKKDPTQTDRPYMFCKENEKKEILQCTSDRFALGMCLTKKNLGQLPNGYQYFHGEDSETTMDDLMDGYPIIRPLNGTVCEGGDENLLPGS…
>NBCO01000038-3-293535-295739
IKKKNSPPVVVVRELPKKGEGAWQTYTVATSEGENDKWEPLRINVSYENLKEDKYCVKEKQELKHILTGQIVQCAIYEVIDEIKKNTITNKILPEAIKLHTDRLLVQRIKTPWKVPDMKEHTVCSHFTSPGDRASHGVQDADFLLYVAAGPRDDFASATWAVTCAIDDQTKRPVVGAMNIDPSKIHFTRENVRFIAHQLAHALGFDYENMMKEVLKNGEKKTQTVVKSAKVLEEAREHYGCNDLQEVELERTAVGEPTSHWNRRNTKDELMSMVSTDGSIEGIGYYTALTIASFEDLGFYRGNFKMAEPMSWGYKANCKFLEATCKEKDKPVADGNSCSPYPAGSCTSDRLGVAKCVEPKNGNPSCPILKLNTEVYCDITFGLPKNWPGLHGEYSWCLD…
>NBCO01000039-4-12775-10160
AAVVQQLPQKGESALQAYTVSAVALAATPDKKEGDWQPIRIGVYTKFVEDMVKFCTTRNPEVLNEYVTAGEEFEQSLEDEEDESEELDHLEQLKQRCQSDEKMTEEKKKVLFTEVLPKAIKLHTDRLKVEMKRSSTSETEINILIGCELFKVPLEGKVHETLGVDFMIYVGLSTEYKKIKICTKDKENRPTSAVIKFVPEEIKATRQYIRLTAHEIAHALGFHHDLMQTLGMIETLDIDPSPKQKQMDGRKFHKVVSPQTLAKLNEHYGCEKGNELKGLYLENQGIEKNSSHWERYIAKDELMSTYIGEPSGMYYTALTLAVFHAMPFYSADFDNAETMSWGNQSICELLEGKKKVPTKTDYPNMFCEEDAENVILQCTSDRFALGICSKTERNKLPEG…
>NBCO01000039-4-8578-6461
PPVVVVRELPKKGEGTWQAYTVSTSEDSNGNKGWEALRIRVSIEDLKKENYCASTGETRKDFLDGQNAPCTPNDFMMPGKEKAIKDDILPAAIKLHTDRLQVQRMKTPLQVPKFNELSVCSHFTIPSGHYAPNGVENADFVLYVAAGPSKNTNHSSWAVTCAIDDQSKRPIVGAMNIHPMHADFTRVNVRLAAHELAHALGFDYERMKERGMTRYSSSYHDNRAVIISAKVLEKARDHYSCLSIEEVELEHTAEGNITSHWNRSNMKDELMSMVSKVGHIEGIGYYTALTIAAFHDMKFYRGNFNMSEKMSWGYLGGCNFGSLTPEGTKTVLAPDGYCIEAREKSCSSDRLGVINSVASKAGESICSILVPDERFFCTSEGDIPGRDMGLFRNDSWCLD…
>NBCO01000043-2-226631-229171
AAVVQQLPQKGESALQAYTVSVPASDDKNGEDWKPIRISVNTKIVEDVVKLCERIKKLEHLEDEELEEEFEEILLSCINDDNNKMIMAEKKEILLNKVLPKAIKLHADRLKVKRLGENKKSASEKTNVDDCHIFGDLLDNLHEIPDVDFMIFVSLSVDNRDFAICSKDNQGRPTSAVIKFDVKEIKATRQFIRLTAHEIAHGLGFEYKFMDRLGMIKTKYSYQQPTGGLGAGKQLYMVELKNAVDKLKEHLNCDSGEIEGLYLENEAESPTPSHWERRIAKDELMSTYSNSMGVTGMYYTNLTLAAFHSMPFYSANFSMAEPMSWGKQYICDLFKGIKDLQLTNYPDMFCKDDTKVTLQCTSDRFALGICSTKDNRNKLSGRYQYFKDEDTTKDANDLM…
>NBCO01000044-1-140863-142551
VSTDDEWGTIRINVSMKDLQSESKYCKKGDAEKRETRPDFLGGNLPCTKEAEITPEKMKNLTDVIIPEAVKLHAQRLEVVHVKEPFKVPDFTNDDSVCKYFTVPEDHKESGVPNADMVLYVAAGPGKTFAAPCATAEDGRPVVAAMNFAYFNLTNVRVYTRFAAHEIAHALGFSFYQMNKLNMTRATKNVERKVYAVVVSSTRTKEEAQKHYNCTTIDGMELEDEDTAKGTVLSHWKMRNAKDELMSTRQMASAGLYTVLTLSTFHDMGFYRAKFDMAESMTWGSNIGCSLMDGMCVNESDTIDSWTKKKWKVPNFPSLFCDTVRHRFPCTTDRLGVGTCEPEENKWWTQPEGCPVVVPYFDSLDSNTYISGICADESAKPTMGSIKGSDAWCVDGKDL…
>NBCO01000046-3-166455-169094
AAVVQQLPQKRQSGLQAYTVSTDTVPGATPDKNGKEWEPIRIGVYTKLVEDIIEFCERENEDEDEDEELGVFDDICDGDHKKMTAQKKGILFTEVLPKAIKLHTDRLKVKRVGKSLNIRIADLDSPTKKRCKVIKGSLEQQMQYSVDVDYMIYVGLSTAPQNVEICTQDEENRPTSAVISFIPDEIKATRKYIRLTAHEIAHGLGFDYEVMETQGMIEPHKNGLSSPGGKYGGKEFYMKSSETLEILKKFYECKDGEKNKLEGLYLENEQNNGLPPHWERRIAKDELMSTYSDTFGTTGMYYSALTLAAFHSMPFYSANFEKAEPMSWGKQYICDLFKGKKDLTQTHYPDMFCEDDTKTILKCTSDRFALGICSTKTNRNKLTGRYQYFKDEFRQKDAK…
>NBCO01000046-4-26559-24295
AAVVQPLPKRGQGPWDTYTVSAPDAVDLEKKKDFKPIRFAVSAKEVDRVLKYCKQWKKDPSAKDVYDNEYGFKLEVANSRFRFCKEESKMTAAKKRILLMDVLPAALKLHSERLSIDLENEKLKLPFNETHPYPVLPNCTDVSIPKEHREGIPNADFMLYVGLTDAYKPVKICSRNENNHRPTSALIKFIPREIAATRHYIRFAAHEVAHALGFDIEIMKENNVIDVVEVGEERNKKKVPLLTSTNVLDKVKAHYGCSDDNDIKRVVFENDRRETDPLHWERRIAKEELMSTYTVDFDVTGAYYTALTLAVFDSMPFYRADFKMAESMNWGKNASCDFLKDENKGKDKDTVIKKYPEMFCNEIKGGLECTSDRFALGRCTKEMVLKDIQNISPEYAYFN…
>NBCO01000046-4-29325-27760
AAVVQPLPKRGQGPWDTYTLSVPGVDTDVPEKVEENWQPIRFAVSSHGVAWTVNHCLYRKVGARWSYGYNNPHFDKVVCYRRDGITVEKANLFLNKILPAAISLHTERLKVKRVSGNLMISRSTGVFLGKMCKGVGIPAAHLEEGIPDADFVLYVGIAIYKPATTVCSYNAEERPTSASIKFRPRDIVDTRHFTRIVAHEIGHGLGFNNRLMNSKEMLTLVTGGSYGVQYEFRSTLMEKMVRDHYGCHNATGIRLENDAQHYYYPHWDRRIAKDELMSPYSGSSNGMFYTALTLAVFESTGHYKANFSRAENMSWGRNAGCDFLDKKCRDDNMSKYSGMFCNLKSTEELQCTSDRFALGKCSKTWKSDALKWQHCLFNERDGPKMAELDDECPIIKPLV…
>NBCO01000046-5-10346-6918
AAVVQPLPQKGQGPWDTYIVSAPKGSIDKSGKNWQPIRFAVSAKEIDRVLKYCEQWKKDPWAKDIYDEDYGFILEVAKHKDEFCYEEEKTKMTDVKKSTLLRKVLPAALKLHSERLSVDRVEKLELPFNKTEKEYPVLPLCTNVSIPKEHQQGISNADFMLYVGVTTSADSTNSVKICSKNTEGRPTSALIKFIPIEIDATRYFIRFTAHEVAHALGFEIEMMKKYMEIKEEKTGKKEVQLVASNALIDKMKEQYKCPSDEGNAEIKGMPLQSKASQTNPPHWKGLIAKDELMSPYTSEPGVKDVNGAYYTSLTLAVFDSMPFYKADFNMAESMSWGKNVGCDFLKGEEQMKSGIIDNNTEMFCKEVKSSLQCTSDRFSLGMCSKDPGKGVQIPDEYFS…
>NBCO01000046-5-12323-10731
AAVVQPLPQKGQGPWDTYTVADTETDPNSEKKKGFQPIRFAVSAKEVDRVLRICEHLSDGLDVDQSEDEREYGFKLDINEINEDFCDWPNKVTPDRKRTLLRKVLPAALKLHSERLSVKREEENLIVRKDVDKFSSKCPNVSIPKEHHQGISNADFVLYVGVTDEHVPVQICSNNTEGRPTSALIKFIPKEIDDTRYFIRFAAHEVAHALGFDIEIMKENNVIEEKLTDKKGVPLVKSKTVLDRVVKEHYGCSNSDEIKGLPLQSKPTEKNPPHWKRLIAKDELMSPYNADPNVKYVTGAYYTALTLAVFHSMPFYKADFDKAESMSWGKNAGCDFLKGEDKKKEEVIKKNTEMFCSEINLTPQCTSDRFALGRCSMKMSGEFEDKLPLYYQILFTSIN…
>NBCO01000054-4-66225-63151
HRCIHDRVMMHVGAEFNGDDCLLGMTTESRRRDPKESADSFEPKKAKLPIRKDPQEGWEPIRIKLVSDHLKEGAHHCSDGVSTIKFFLKDNFTCKEDDILTAEKKKILVDEILPEAIKLHKERLFVKRLNGSIVVPNFSDENLCSKFIPEEYKDKTRNFSGYDMVLFAAAAPTPKGTFAWAATCATLGRNGRPVIGIINYGPRYIVATPQRVRVAAHEIAHALGFDLEVMESKSMVRRGVTLREKTIISLVTSDNTRRETMKHYKCDSAKGMELQRLVIEQKSKEEKGPLSGTSSVVSSQSAPTPHSAQAAAILAQVASVQEEYELGESHSNVIDGRLTAKESVDSVVQERREEEGSSDAKFTQNVHHSSNVFSKRRSLYAQTAMMASEPSSQCATRRK…
>NBCO01000054-4-68928-66586
HRCMHDRVVMHVGAYIFSDGSSAAEASPQQEASNPLKRQEPTSGWDPIRIKFFTDDLNTSGRFCSTVDESVFSVKSSLTCTTDDVLTPEKEEILVKKILPEAIKLHSDRLFVERLRGPIVVPTFDSRSLCSKFTIPQEHKTTGVDEADMVLYVAAAPTTDGAFAWAATCATLGPNGRPVVGIINYGPRYIVATPQRVRVAAHEIAHALGFNFPEMERKDMVQIWENGNDQYVVRRVNSSNVLRETKNHYNCDSAEGMELQSVAFVSVPPAKTAAVFALTATVQGEYELGESHSNVMDGLLTGKESVDSDVQERREEEGSNDAKFTQNVHHSSHLLSKRRSIYAQTAMMASQTPSDCVAEKQVKTAKGTECIVEAPIYIPNHKGKMTLSHWSRRNAKDEL…
>NBCO01000054-4-79335-76687
HRCMHDTVALRVGVGPIFEYDKEIEKKRESQQIRLSSNSQRSPAGREEPVGEEWKPIRIKLVTDGLKKTGHDCTGKETNNITTLLKEDFTCTENDILTAEKKKILVEEILPEAIKLHKERLFVQPLNGSIVVPQFSKSNGLCSQFIPTTVESTAISDYDMVLYVAATPTPEGTFAWAATCATLGRNGRPVIGIINYGPRYIVATPQRVRVAAHEIAHALGFNLPEMERKGMGPKWYNGYLRFDVQHVNSLNVLRETKNHYNCNSAKGMEIQKGLFFVRKKEISTTGVLATNTIVAQTVSLENPLRSSLLSAVQAEYNDEEHSLEGAQPHVGENHLRNADTHSVSEITSDSSDLRGNRRSYLLKSATKASNIAGLTTSSSKEVNERIDKVKKRRLPPRYV…
>NBCO01000054-6-72469-69977
HQCMFDRVTTRIGADFKVDDRDSIGMQNLRGRRVSNANGRSSPTFKTREDPSNGWDPIRIKLVTDNLKKDGHHCSDKVKTLKTLLNGEFSCTKDDVLTPEKEKILVKEILPEAIKLHEERLFVERLKGPIVVPQFSKNDGLCSQLIPEEHKTTGVPEADMVLFVAAQPTTNGTFAWAATCATLDSDGRPVIGIINYGPRYIVATPQRVRVAAHEIAHALGFNFELMKRKDMVRNDVNLRNKSNVALVNSENTLRETMDHYNCDSTEGMELRVVLLPRQLRTKGNNGRLHEGRPNPREGRQRSDKRTRAHPHVQDGRRSLAPRVVTASVQEEYELGKSHSNAIDGRLTGKESVGSVVQERRGEEGFSSAKFTQNVHHSSNVFSKRRSLYLQATVAESQST…
>NBCO01000063-2-54374-56944
ATVVQQLPQKGQSALQAYTVSNTADDKTGKEWQPIRIGVYTKRVEDVLKFCEDGKLPPEYEDEFLETDEVQEEFAELCGVKRGNKKLIAEKKDILLNKVLPKAIKLHADRLNVKQVKESLKIESEDVLPEECEGFGIPEGHKEKGIPDADFVIYASLSTNIGHGICSKDKQGRPTSAVIKFNLYDIEATRKYIRFTAHEIAHGLGFQHEFMDNLTMIEPSNKDGKSKGVSRGLTPRMVKFVKSVDKLKSHYNCDGEVKGLYLENYISWTSHWRSRIAKDELMSTYIGEPTGMYYTALTLATFHEMPFYSANFTMAEPMSWGNQSICEFLQGKKDPAETRHPNVFCEENEKVTLQCTSDRFALGMCLTKNNLGQLPNGYQYFNDISVEWDGDLMDGDAII…
>NBCO01000063-3-57687-60248
CRGNDRMTEDKKKVLFTEVLPKAIKLHTDRLKVNHEERKTISSVGEQENFNIGCHFFKNPLKLKVHQSEDFDFMIYVGLSTSGKTVEICTQENENGRPTSAAIRFIPDEIKATRQFIRFTAHEIAHGLGFQLDLMKTLGMIKTRDNDLFYNPVVVEKKYYMVNSSKTVEMMEKHYNCKGTLKGLYLENEDTLTPSHWERRIAKDELMSTYSISMGVTGMYYTNLTLAAFHSMPFYSANFTMAEPMSWGKGSECDLLEGKKDPAKTKYSTLFCKDDDAKTLRCTSDRFALGMCLTKNNLKDLPNGYEYFKDEDGGLETNDLMDSYPIIKPLIGTTCEGGKETLIPGSVLGTESRCLDVKNPLDKNGVKIQGICAKVKCNNETKKVSVLKGYKENKEEWHE…
>NBCO01000070-1-52210-54873
MRRLLCTALFLLCCAYGCIAAVVQPLPQRGQGPWDTYTLSVTDSEKKKDFKPIRFAVSAKEIDRVLKYCKQSDVDLDEDQEEEYDAEYDDTKEYGFPLDPEEINEFCEGQNEVKLYVRKTLLRDVLPAALKLHSERLRVEQVHGKLILPFVREKEYPYLSECPNVSIPKEHRDGIPDADFMLYVGLIPSADSTNSVKICSYNDQKRPTSALIKFVPKEIVDTRHFIRLTAHEVAHALGFDIETMKEHKVIVEENTGKKVLLVESNDVIEKMKAQYACANDNEIKSLVFENDRGEADPLHWKRLIAKDELMSTYSSSSNGMFYTALTLSVFDSMPFYKANFKMAENMSWGKDAGCDFLKGGNKEEYKQTKSSKYSEMFCDEVNPALQCTSDRFSLGMCSM…
>NBCO01000070-2-1397-3424
CEGQNEVKQYMRKTLLRKVLPAALKLHSERLSVEREKENLMVRKDVDKFSSKCSNVSVPKKHQEQGIPNVDFVLYVGVKSSPDPVNDAKICSKNENGRPTSALIKFIPKEIADTRHFIRFAAHEVAHALGFETEMMNKYFDVVEEENAGNKLVYLVKSNNLVDKMMKAQYDCSNGNEIKGMILQNKPTEEKPPHWKRRIAKDELMSPYTSDLDAKDVTGAYYTALTLAVFDSMPFYKANFDMAESMSWGKDAGCDFLKGGKEKKDEIIQNQPKMFCNEVKPTLQCTSDRFALGMCSAKEQPTIHIPYDYLEQYYLIANNPDNDLMDGYSIIKPIIMTSCEEGKVEFMPGSIVSNISRCLNGDSLTLKTPNENDLTVGDICAEVRCDGGKVHIRYEGNDN…
>NBCO01000070-2-38357-41206
AAVVQPLPQTGQGPWDTYTVAVTGEPDLEKKKEFKPIRFAVSAKEIDRVLAYCNRYEEYALDEVQDEILYGFKLDVSKHWDDFCEKVENEVTPEKKKKLLREVLPAALKLHSERLSVKHEDKLALTSENKDSYPVLPNCSGVSIPKEHLSGISDADFMLYVGLTDEYVPVQICSKNAEGRPTSALIKFVPKEIAVTRHFIRFTAHEVAHALGFETETMMKHGVIEENPGGDKKVPLVKSTTVIKEMKEHYGCSDDKCDDEIKKVAFENEPSKDAPLHWERRIAKDELMSTYTPDLDVTGAYYTSLTLAVFDSMPFYKASFDMAENMSWGKDAGCDFLKGGDEKKDEIIQKHNEMFCKRSELILECTSDRFALGRCTKDIELKGSPFEYAYFNHFFFTET…
>NBCO01000070-2-44678-46504
AAVVQPLPQTGRDLLDGFIFFPVSQAVNGEERWYPLRIGVFPDGVNDVLNYCNGKKTLTPIFGGLSFRESDYKRFCKEFRFTNEMGKLIVEKILPAAVKLHTDRLSVERSSWKLLVPRLFSQSFFPECIDAIIPEKHHTVGIGNIDFALYVGLSKFMTSAVVCSEDVNKRPTSGLISFYPKDIVDTRHFIRITAHEIAHALGFELNRMKDLQMIVQRTVNGVNVPEVRSETVVAKVKEHFGCDNATGIYMESEHLQFSSHLERRLAKDELMSTYSEEPSGMYYTSLTLAIFNDMKFYKANFSMAETMSWGSNAGCEFLTGECIQENIIKYPNTFCTESRVSLQCTSDRLSLGRCTSSNFPQDYPEDYRNFKNNTFTYLYGELTDGCPIIRTLEETTCQS…
>NBCO01000070-2-4718-7039
AAVVQPLPQKGQGPWDTYIVSATDVPGKVEENWQPIRFAVSAKEMNKALAYCRRYEVLDEVGENEEYGFTLENDQNEEEFCDAVKTMTDKKKIMLLRDVLPAALKLHSERLRVEREKLELSLNGKEEFSSKCPNVSIPKEHQQGIPNADFMLYVGLIDEHQPPKICSRNTKGRPTSALIKFVPKEIDDTRYYIRFTAHEVAHALGFEIETMTAQKVVEEEKEKKVLLAKSKTVLDKVVKEHYGCSDYNEIKGVTLQNKPGDNAPLHWKRLIAKGELMSPYNSDPNVKHVTGAYYTALTLAVFDSMPFYSANFDMAENMSWGKNVGCEFLKGKDKDKIITQKRIPKKYSEMFCDEVKPAVQCTSDRFALGRCTKEMPKEIEKKLPLDYLILFNSITSDPE…
>NBCO01000070-2-55517-58276
CDGPNEVTAYRRKTLLREVLPAALKLHSERLSVERVEDMLKLPFNETHPYPVLPNCTDVSIPKDHIKGIPNADFMLYVGLIDEHQPPKICSRNTKGRPTSALIKFVPEEIDATRHYIRFTAHEVAHALGFEIEMMKEHVKEGKETTGKKKVRLVTYPTVIEKMKDQYKCTNDEGDNEITGMALENEFTPGAPLHWERRIAKDELMSTYSGSSNGMFYTALTLAVFDSMPFYKAEFKMAENMSWGKDAGCDFLKGNDKEDYKQTKPNKYSEMFCDEVNPALQCTSDRFSLGMCSMKPYGVKIPLDYEMYFPPVLNDPDDDLMDGYTIIKPIPKTNCEEDKFNLIPGSILSNISRCLKGDKLKLKEPNENNLTVGDICADVKCEKDTKKILVQYSGSEKWR…
>NBCO01000070-3-10530-13865
AAVVQPLPQRGQGPWDTYTVAEVGSDHVSGKDNFQPIRFAVSAKEFDRVMKYCKHLNGDLDEDQEGDKYDPKKDKEEYGFEIGVKEINDDFCDEEGHNTVTPGKKRTLLREVLPAALKLHSERLSVKREEENLIVRKDKHEFSSKCAKVSIPKQHQEHGVPNVDFVLYVGVTDTSVPVQICSKNEKGRPTSALIKFVPEEIDATRHFIRFAAHEVAHALGFEIETMKEYVKEGNEMAGKKKVSWVTYPTVIKEVNKHYGCPIVEGDSEIKGMALENDATDGAPLHWERRIAKDELMSTYSSSSNGMFYTALTLAVFDSMPFYKAEFKMAESMSWGKDAGCDFLKDGKEKKDEIIQNKPKMFCDEVKPTLQCSSDRLSLGMCSMGTSDVVEIPFEYQKYF…
>NBCO01000070-3-41847-44090
AAVVQPLPQTGQGPWDTYTVAVTDDGLPKKGQENWQPIRIAVSSHGVAWTVNHCLYKKVGARWSYGYNNPHFDKVVCYRRDGITVEKANLFLNKILPAAISLHTERLKVKRVSGNLRISGSTDVFLGTFCKGAGIPAAHLDQGIPDADFVLYVGLAIYKPATTVCSYNAEKRPTSASIKFRPRDIADTRHFTRIVAHEIGHGLGFNSRVIGSREMLTIVTDGNYGVQYEVRRTLMVEKVREHYDCPTATGMKLEKDAQHYYYPHFDRRIAKDELMSPYSGSSNGMFYTALTLAAFESTGHYKAVFSKAENMSWGRNAGCDFLKKKCRDDELSKYKDMFCDIKSTEPLQCTSDRFALGKCSKTWKSDALKWQHCLFNQRDGPKMAELDDECPIIKPLVRT…
>NBCO01000071-2-24518-26122
PSSVSIVRELPQSGKSIVSLYTTTITTTTAVKSDEEDWMPIRIHVSSDELDRAMRRCSSGVTGSSHRHSPSCRGGNVLTPQKRDILLNELLPAAIALHSERLLVVRSRFNSVIIQFISEMCYTYVELPAAYESVGVVQADFVLFVLAETVAPFVVICSEADDGRPTSAAMNFAPADIVNTRLFTRIIAHNLAHALGFDVRRISGMGMTARSGITTTTAEERVMFTVNSHSTVEAAKWHYGCSSLREMRLDHNMAVGVSSHWDGYIAKDELMSPYTTGEPSGMFYTILTLSLFEDMKFYRANYIMAETMRWGNHSGCGFLSGDCVEKDEGKHSDVFCDSSSVATRTTTLQCTSDRFALGHCTRSLSSQPISVFSAEHREEKRECAVVKATAATVCENGSE…
>NBCO01000085-1-7318-9288
IRIRTSTRDLQNTKKYCSKEGMSIWDFEGNPIKCHNYNVLKTEDMQYLKNDVLPAAVKLHADRLLVDRVNGSLVVPEFEEDSLCSYFTVPPSHHCKGVNNTDMVLYVAAKPVTPFATICARDESRRPIAAGVNLAFYRKYGLRYNVRITAHEIAHALGFNYEDMVNASMVSNITDVRGKNRVTRALVTSNKTLEKARKHYGCDTLNGMELADDTNDKNVVSPHWAHRIAKDELMSSYTVFGAGYYTALTMAFFEDLKYYTANWGMEEPMTWGNDSGCEFINDACTNEMKRKYNNMFCDTESPRCTSDRFAVGRCTSFTGYRVYTEPDECPFAKPEHVYTSNGMLSALCTLTVNNTIPGSVTGNDSWCLDGDSLKVNDVAGRKNNVSVGGVCARVKCEGN…
>NBCO01000085-2-10892-12910
PSTKVVLELPQQGESASRAYTVATKNRKFIRINASTLDLKEGEYCTEKVTLIKNLKGEKYACEAVDFFTDEMISSFVETIIPAAIKLHADRLLVDPESGPLIVPEFNETSVCSKFTVPTEHHSKGVENTDMVLYVAARPVNNIHEICARNDAGRPIAGAINILPFRTNSQRYYVRVMAHGIAHVLGFDYNVFKNNSMVVESNFEKGGKRVLVNSSKTVKKVQEHYGCNTAQGMELEYERWGEVGAVSSHWNYRVAKDDLMSSRFTVGGMYYTALTMSVFDGLPYYSVNWDMAEPMAWGNKSNCDLLDNNFDKVTFIEKYPKMFCKSDGSYSCTTDRSALGVCDPSEYYRDSTFNEIRAVFVRGRSDNSGTSGTLLCFAENTIEMEGSVVGNDSFCLDTD…
>NBCO01000097-6-28026-25051
RCKDGITEKIKKVLFKEVLPKAIKLHTDRLKVKQMERTPILSAGENKRIQNSCQFFKDSFKSNVQDSSDFDFMIFVGLSDEPKNVEICSKDDEKRPTSAVIKFVPKEIKATRHFIRLTAHEIAHGLGFQHDLMKQLNMIKERESGVAHMQRHILARKYFMVNSSKTVEMMKNHYKCENNDNNKVEGLYLENQEDHENSSHWERLIAKDELMSTYIGETSGMYYTNLTLAAFEDMKFYKAVFEKAEPMSWGNQSGCEFLQGKKDTTKTEYSTLFCKDDDAKTILKCTSDRFALGICSTKDNRNNLPEGYQYVKDRSTGYTAKDLMDGHTFIRPLEGTACEGGKEDLLPGSIRSSMSRCVDLNAPLEPKNSRNGVKFQGICAKVKCNNETKKVSVLKGNDE…
>NBCO01000101-6-16499-14412
VRELPRKGQSGVQAYAVSTQKKNENEGWELIRIKALTENLDEHLLLCSKVNETKHEEKVIRENRFGEDDGRAEHTKVTVEDDKKCGYKRLPPEERNELMNEVIPAAIQLHRDRLLVRPVSGKLKVPEFKDEACNFFTVPKEHRDVGVDADFALYVIATKTTFGYTCAWDSTGRPIVGAVSYVREARGGLRLNVRRAAQQIAHALGFKIAEMQKKQGMLPDVELSEETRALVKSTRTVEKAQKHYSCPDLEGMELETIDGEIQPHWSRRIAKDELMAPSDYNYGAGYYTALTMALFEDLQYYKANWGMEEQMSWGNQSGCPFLEKDCRKKHNEFYDIIIDEKFSRCTSDRTAYGKFLLNERLSKEYQRICNLSESYYIGRITSEDPLYCNDESKAETLPG…
>NBCO01000107-1-16348-18789
HRCMFHTVSSKLGTSYVLSEHETLRTLNPKKSTELLQTAKAKPPIREDPTNGWQKIRIKLVTDHLKKGRSCSDKVNGKIETLLKKEFTCTDHDVLTPEKEKILVEEILPEAIKLHEERLLVEPLKGPIVMPKFSKPNALCSQFTIPTDGGSTGISGYDMVLFAAAEPTPEETFAWAATCATLGPNGRPVVGIINYGPRYIVGTPQRVRVAAHEIAHALGFNFELMKMDRLVGKVDSLRDKEDVFVVSADNTRRETMKHYNCDSAEGMELQGVAFVSGTTLTARASTILAQVASIQEEYVLGKSHSNVMDGRLPGEESVGSVVQERREEEGSSAAKFTQNVHHSSHVFSKRHSLHVQAAVTASEPSSECTDDKKVETEKGSKMCIVEAPTFMSNHGSKMT…
>NBCO01000107-1-4972-7410
HRCVFDRVSVKLGTSYDLSKQEKARDPVSGSLQTWSTEAPSKREEPQEGWEPIRIKLVFDNLKMAGHDCSENVNKNPIKTLLNTEFNCTDHDILTEEKKNILVNEILPEAINLHKERLLVKPLKGPIVVPEFSDPQGLCSKFIPKDHKTRSVSGYDMVLYVAATPTTDGAFAWAATCAKLDSDGRPVIGIINYGPRYIVATPQRVRVAAHEIAHALGFNFELMKMDRLVGEDDRLSDKADVFVVASKNTRREVMDHYNCNSTKGMELQSVSFVKVRKEPEGADGRARARASSMPAAQLQSTILAQVASVQEEYELGESHSNVMDGRFAGRDSVGSVVQERPEEEGSSAAKFTQNVHHSSNVFSTRRSLHVQAAMMASESKCAKGQPVETMAGETECIVE…
>NBCO01000107-3-12807-15374
ADEWKPIRIKLVTDILRKDGHYCSDGVTQINTSLKNSFNCTEVDVLTPEKKNILVNEILPEAIKLHEERLFVKPLNGPIVVPQFSESNGLCSQLIPEEHKHKTTGVPEADMVLFVAAEPTTEGAFAWAATCATLGLDGRPVVGIINYGPRYIVATPQRVRVAAHEIAHALGFNSQLMERKGMVGEVNSLSGRPFVALVTSDNTRREAMEHYKCDTAEGMELRSVPIPRNPIGKGGFGSRGNGQRQNVRGIVTPSGAADATSRNLKRGRVESGRPPQTQRLEPRVLTASVQEEYEVGESHSNVLDYRLTGEESVGSDVQERRGEEGSSASKFTENVHHSSNVLSKRHSIYLQATVAASPTTCGRGKPVETFAGATECIVETVQFPPNFEPNKRLITLSHW…
>NBCO01000120-5-18165-16183
IRINTSTLDLVEGNHCSKVNQPSIKDFKGDDAPCLDQFVLSEEMKKTFLDTILPAAIKLHADRLLVDPVEGPLKVPEFEDDNVCKKFIVPQDHHSKGVENADMVLYVAARPELAFGVPCAYDNNSGRPVAGAINVQIFPLKIQRYNVRRVAHEIAHVLGFDYTVFEKNNMVAEIQFGNGMRRVVNSNQTMKMAQKYYNCSELEGLELAYATVEAHILNLSHLAWRNAVDDLMSSRYNFGAMHYSALTMSVFDGLPFYTVNWGMEESMSWGNQSGCDLFKSECKAEDATTISTKICPKDKNVFSCTSDRLGYGVCTPLPDDRYPDKKKCNVAELVEPPRGDKTSLLCSEKPQLNISGSIFERVDSFCLDTEEYNAGSMPGVFDDETIPLFATGICARVSC…
>NBCO01000125-6-15654-13330
PKEGQGASWGYTIVTTNRTFIRINTSTEDLTEDKYCTAVGEVIKDFKEEDAQCQGHFVLSEKMKKTFLDTILPAAIKLHADRLLVDPVEGPLKVPEFEEGSVCKNFTVPPKHRKEGVENADMVLYVAARPENAFGVPCAYDDKSGRPVAGAINVQIYPLKIQRYNVRRVAHEIAHALGFDYKVFEKNNMVAKIESNDRKGRVVVNSNQTKKMTQKYYNCNELEGLELGYVDKVHTPAWSHLAWRNTNDDLMSFMYLFGAMHYSALTMSVFDDLPFYTVNWGMEESMSWGNQSGCELFKSECKAEDATKYPGRFCDINKDKNVFSCTSDRLGFGTCKQHGDDRHPENKQKCFVSESVIHPYYEKGKDHMFLLCSEIPLFNFPGSIFGNNDSLCLDTEEYS…
>NBCO01000132-5-17189-15663
SEDGWEPIRIGVYPGGVSVWIKSCANMRAPTFGRSIHSYCSGGYRITPEKVQMLNDIVAEGAKMHSDRLRVKRVKGRLFLDKNGGKDFKKNCPNAVARLDYLQKGFPNVDFALFVGPTVTREHPKICTKDDKKRPTSALIKVNTKEFMPTRYYFRLAAHDIGHGLGFDLDVFKEHSLMREIPLHLGWVIAVLESNIVKEKVREHYGCPDISTMELEGRDKGHLFENYVFYPHIKRHFAKDELMSTDLERPSGMYYTNLTLAVFDSMPFYKADFSRAETMSWGRKAGCGFIKGKCVEWGISRFPDMFCVDESYDLHCTTDRTALGKCSLQFLPWDYVQSEFNYFPRYPRGSAYSDWMDFCPAIEPTFETSCEFGYEREMPGSIVSSTSRCLKVDFVRLRN…
>NBCO01000132-5-5738-3558
ALFLLYCSCGCLAAVVQQLPQKGESALQAYTVSTAAKAGEDWQPIRIAVYTKYVEDVMNYCNKKEMPSEYDKTTDLKKNLESQFEKLCTGENKMTTKRMHILFRDLLPQAIKLHTDRLKVKPLQGNLKLWKEDYEGDISHPLIRICDQFLVPEEHLDSGVSDADFMLYVRLSPYGQDYHICTRDKNNQVRPTSARISFVPKEINATRYQIRLAARNIAFGLGFGEFVDIEPIAGTLPITVNGVPKRSTKVVLSGNVKKKMVEHYNCQDYAGMILRYNGSTSHSEWERRIAKDELMSPYTGEPTGMFYTALTLAVFDAMDFYQADFDMAEPMSWGKGFGCELFTSTCKDIIEKDLGNLSKTFCKESDGEHSLQCTSDRFGLGVCSEDDNTHGMPDGYKFF…
>NBCO01000132-6-10243-8243
AAVVQQLPQKGESALQAYTVSDTPPAADDKNGEKWEPIRFAVYTKYVEDVMNYCNTKKMPPEYNEVEAMKKELESQFKQLCEGENKMTTKRMHTLFKDLLPQAIKLHRDRLKVQPVQGKLKLWKEDYYNTENIFAKFCNQFFVPEEHLKDGVSDADFLLYVRLSPYGQDYHICTYDEKKPNRPRSARISFVPKEINATRHFIRLAARFIAFGLGFGEFVDTSLSGTLPIDVNGESRSTKVVLSTNVKKKMVEYYKCPGYAGMILRYNGSTSHPEWERRIAKDELMSQNTGEPTGMFYTALTLAVFDAMDFYQADFDMAEPMSWGKGFGCELFTSTCKDIIKKDLGKFPNILCEESKGESTLQCTSDRFGLGVCSKDDNTHGMPDGYKFFEAVGEQSEMM…
>NBCO01000134-4-6790-4508
AAVVQQLPQKGQSALQAYTVSAGDNNEKWEPIRFAVYTKYVEDVMNYCIAEKKVMPSEYNVLPGVRDDLEGQFKQLCDGENKMTTKRMHILFKDLLPQAIKLHRDRLKVKPVQGNLSLWKENYEDDKLDPMTRNCKQFLVPEEHLKHGIPDADFLLYVRLSPTEQDYHICTKDRGNQIRPTSARISFVPKEINATRHFIRMAARNIAFGLGFKEFVFGTSSSISGRVGVFLNGGKKDVTIVTGGNMKEKIVEQFNCSSYGGIPLDFKGESLELEWERRIARDELMGAYTGDPTGMFYTNLTLTLFNALGFYRAEFSMAEPMSWGKDFGCELFESTCQEIIEKHSGKFPKTFCKESDKPVLQCTSDRFGLGVCSKDNTNKHGIPAEYHYFQKNNLRNSEM…
>NBCO01000136-6-10013-8016
PPVVVVRELPKKGEGAWQAYTVSTSNKENSNEGWEPLRIKVSYEDLKSDKYCVKEKEKRMDFLNGESADCHAHDIMLRGKEEAIKNEILPKAIKLHTDRLLVQRMKTPLQVPKFSKPSVCSHFTIPGDRAPYGVENADFLLYVAAGPSKKLTSFTWAVTCAIDDQSKRPIVGAMNIHPMHADFTRVNVRLAAHELAHALGFDYERMKERGMTRYSSSYHDNRAVIISAKVLEKARDHYSCLSIEEVELEHTAEGNITSHWNRSNMKDELMSMVSKVGHIEGIGYYTALTIAAFEDLEFYRGVFEKAENMSWGYHANCTFLAATCKEKDKQIEAGDSCSVYRAGSCSSDRLGLTKCIPPKEGESICPIFESDQSFFCSTEEDVPDRGLGLVGKDSWCFDV…
>NBCO01000144-3-6936-8933
IKKKNSPPVVVVRELPKKGEGAWQAYTVATSEDSNSNEGWEALRIRVSTEDLNKKKYCVNYGERRKDFLDGEEVNCNFHDIMLRGKEEAIKNEILPKAIKLHTDRLLVQRLKTPLQVPKFSKPSVCSHFTSPGDHASHGVQDADFLLYVAAGPSKNTNHSSWAVTCAVDQTKRPIVGAMNIHPLHADSTRVNVRLAAHKLAHALGFDYERMKGRGMTRHSSNYHDNRAVIDSAKVLEVAKEHYKCNSLKEVELEHTAEGNTTSHWNRRNMKDELMSMVSAAGNIESVGYYTALTIAAFHDMQYYRGNFSMAEPMSWGYMGGCNFGNVTIENTKRVLAPNGYCIEALEKSCSSDRLGVINSVAPTTKEVESICPILVADVSFFCTSEGDVRDRDVGLFRN…
>Ttheileri_XP_028882036.1
CTNGLAATGGRSCGFDAVRRRRGNTPVAVVRELPVKGQGPWQAYTAATYSPWAPIRILVSTIDLEDDSRHCTAFGQLRPDFEFGQKVCLADHVLTNEKRNALINHIIPGAVKLHQDRLLVKPLKHAFQVPNFSLGHPCSAFSIPKDHYNPGISGYDTVMYAAAGPSHLDGNVAWAILCATLANSRPVTGVMHLAPESITNTSQMVRVVAHEMAHILGFDREVFSANKMITLVHDVRGKSNVHMLTSEKVMEKAREHYNCSSLDGIEMEKGEWQTSLSHWERRSAKDELMTGITGIGYYTALTMAAFEGTNHYKANWGMEETMSWGKNAGCSFHTEKCIERGTTKFPDFFCTAPSKTPVCTSDRRALGECVLFKYNFHLRYQYFEDKRVGGRLGDMTDLC…
>Ttheileri_XP_028876756.1
ADFCYGPNEVSPDRRKTLLREVLPAALKLHSERLSVEQVEKLDLSFEIKDSYPFLPKCTDVSIPKEHQQGITKADFMLYVGVTDEHQHPKICSRNTKGRPTSALIKFVPEEIAATRHYIRLTAHEVAHALGFEIETMKEHVKEGEETTGKKKVRLVTYPTVIKEVNKHYGCPNVEGDNKIKGIALENDATDGAPLHWERRIAKDELMSTYSGSSNGMFYTALTLAVFDSMPFYKAEFKMAESMNWGKNAGCEFLKDKEKYKETKSGKYSEMFCDEVKPTLQCTSDRFALGMCTKKQPDVKIPDEYDTYFPSFLYDPLDDLMDGYTIIKPIPKTNCEEDKFNLMPGSILSNISRCLKGENLQLKTPNENNLTVGDICANVKCDKKNNKVSVQYSGSDKWH…
>Ttheileri_XP_028881060.1
STEKNEGWELIRIEVFTKDLEDASKYCTEAEKEIKKYDGTTHYCSRIDVVVVDTIKKFMEDIIPTAIQLHSDRLLVRPVSGKLRVPKFADDSYCKHFTVPEKHRTEGVENADFVLYVAAGHGGRFGVTCAVENSSGRPIVGAVNYVPQLQDGIRFNVRRIAQEIAHALGFDHKRMKEKGMLSTVELRGAKRKVVISSKTVEKAQKHYNCSNLKGMELKFVNGEVFSYWDARNAKDELMSSARSSSAGYYTTLTMALFEDLQYYKANWGMEEQMSWGNQSGCDFLQEKCMENNKVRYPQYFCNETISGCTSDRTAYGKCNPPSRLNEFFEDNCEVTEKYIISMRKSWTYSYCTGIYSDALPGSIIGPDSWCLDAEELKVNGPDNKVSDVNGVCARVLCDY…
>Ttheileri_XP_028876785.1
VRELPRKGQSGVQAYTVATQENEGWELIRIEVSTRDLKNKSRYCNEENKEIKKYDGELYKCRDKEDVLGVDTMKKFEDIIIPAAMKLHEDRLFVRRGSGKLRVPQFQDESYCKHFTVPDEHHSDGVDNADFVLYVAAVPLSSFGVTCAVENSTGRPIVGAVNYAPTTYEYMRFDVRRVAQLIAHALGFNLPEMERKGIVTEVELRGAKRKVVNSSKTVEKAQKHYNCSNLKGMELGTKGDDTRVYWLRHIARDELMTPMSVYNYGAGYYTALTMALFEDLQYYKANWGMEEQMSWGNQSGCDFLHKWCIVENKVRYPEYFCNETIFRCRSDRLAYAPCSVPASMIVVPEDICHTSGDYPYVDRSGNHLTTYYCDDNTTDEVAGSIMGPDSFCLDAEELK…
>Ttheileri_XP_028881092.1
VRELPRKGQSGVQAYTVATQENEGWKLIRIKAFTRDLEDTSRYCTKAGQEVIDFVGTKATCFEADVLNDEKHREYIKNIIPAAIKLHRERLRVQPHKGKIIVTQLEGDYCENFTIPEEHRTEGVDADFVLYVAAIPWHWWSGVTCAREKPSGRPIVGVMSFIPSLYGGLRLNVRRFAHEMAHALGFNIFEMDKKNMLFRVGIRGMIRTVVRSHVAMGKVKEHYGCPDLEGVELAQADESHWVQRVAKDELMAAPSESGAGYYTALTMSTFEGLGYYKANWGMEEPMSWGHKGGCDFLKETCTENEKHFSDQFCNDTTALGCTSDRTAYGMCSQESQRQANPSSNDVCHLIGGSPEDLFTSFSYCTEARGGPLTGSLMGPDSWCLDGEGLQVQNAGGRVE…
>Ttheileri_XP_028883882.1
WELIRIEAFTKDLENESRYCTKVDDEVMDFKGGTSKCYETEILNDKKKETLINEVIPAAIKLHRDRLLVQPQEGKLTVPEFQDESYCKHFTVPSDHHDKGVENADFVLYVAAGTGEPFGVTCAPAEASSRPIAGAINISPYTLVHPRWGVRAVAHEMAHALGFDCKRMEQLKMVTKINVRDKDRKVVSSKLTKEKAQAHYNCSTLEGMELQLGNGDEVQSHWTQRNAKDELMAPTDAFGAGYYTALTMSTFEDMGYYRANWGMEEPMSWGNHSGCDFFEDLCIVNNAAKYPEMFCGKSVSRCTTGRSSPGYCSVPASYHWESEKERCPYTKPYFGNFEEKYRYAFCFSDDVPALDGSLMGNDSWCLDGESLHVNFDDGSVKDDVAGVCALVSCNESSRT…
>Ttheileri_XP_028876629.1
PPVAVVREVPKRGQGAWQTYTVAELTAGVTGKEDENKGWESLRINVSHKDLDDEKKYCKDQNQKAKSFWSGNEEQCKDEDVLNDEKKKELIEKILPEAIKLHTDRLLVKPMKTPWNVIPFENTNFCSHFTIPKKDDGKLKVDEEKLPETNFMLYVATGSRGNNAPRSWALTCAVDANDNNRPIIGAMRVNPKNIAFGKGIVRLLAHELGHALGFDYERMNERGMITVRDIRGEDRIVVKSNKTLMKAKEHYDCDTMEGVELQVTNGIDNNGPNCTHWTQRYAKDELMSITKFSVVYENIGYYTALTIAAFEDMGFYKGKFEMAENMSWGRGAGCELIKGTYKEELEKKYPNMFCKYEGKSLCASNRMGMGTCSERESNNGDINFVTQNEFALCTSKELT…
>TconoXP_029229757.1
AGAPCVLAEYRCMFDKIAPKVSELQTAVVRELPRTTAGGWQAYTAATPDWAPIRIKVFAEDLKNELRYCTQQGDVRPDFTGDLIRCQWPDVVTKEKMNIILTELLPKAVLLHAERLLVRPVRGALTLPLFKLGVCREFTVPAAHHVSGVAGADMLLYVAAAPTQDRAVAWASTCVTLRDGRPAAGVLNLSPSFVAPTRTSVRVVSHEIAHALGFHSQLMQRLGMITRHLGLRGKASTFVVSSNETRARAREHYGCNTAPGVELEDEGGMGTAYSHWERRNAKDELMNPAVGAGFYTVLTLAAFADMGYYRANFSMAEPMGWGYKAGCSLLQEKCLKNGVTAHPEMFCSGPSHTLACTSDRRALGTCLLVVYKNALAHEYRYFTQSNIGGHHDLLMDLCP…
>TconoXP_029224924.1
AAEQRCMFDRISRKAGSRRRSLVLELPDRERGGAQVLTASVSGWAPIRFKVFSEDMNNPSKYCTAAGETRPDLAGGTLVCRQQDVFTDEKKSIILNRVLPRAIQMHVDRLYVEPFTDALVIPGFSPGDICGEFTIPSSHHTTGVSGADVFLYAAAAPTEGSILAWAVGCAELDTGRSVVGVIDFGPESAADSESSVRVAAHEIAHTIGFESYTFEDRKMVQTASGVRGKGTVVHMTTPNVLEKTRAHFNCMSAPGMELEDEGGDGTTSSHWERRNAKDELMAGLTGAGHYTALTLAAFADMGFYRVQWGMAEPMAWGKDSGCELLTQKCLTNGVTNYPEMFCGSKSNLLVCTSDRLALGYCTIYTHQNPLPAQFQYFTDPKVGGFANALMDYCPYIQEY…
>TconoXP_029227598.1
RCIVDELANKSGPLTTVVELELPNRDRGMAQFFTASVKGWAPIRIMVFTEDLSNPSKYCIAAGESRPDFTGGTLVCENYDIFTPEKRSILVNKVIPQAIKMHMDRLLVEPLENGIVIPIYTFGICSEFTVPSSHHTTGVFGADMYLYAATGPSGGSVLAWALTCSLLMNGRPVVGVINFPTKSISDTEYSIRVFTHEVAHTLGFFAGMMRRHSMVHTASGVRGKPNAVLFVSSPNVLEVTRKQYNCTTAPGMELEDEGGGGTALSHWKRRNAKDELMAGIAGVGYYTALTMAAFVDMGFYRAQWEMAEPMAWGKNSGCDLLTQKCLTNGVTEYPEMFCTSPDNPLLCTSDRLALGYCAIYTHQNALPAQFRYFTNPKIGGTYSNLMDYCPYIEDYFNTR…
>TconoXP_029222921.1
CAGGCLAAAPAQGHRCMYGEALLGVAPATAVVREVPRKGQGAMQAYTVATQTADGSDGWAPIRIKVSARDLEDPLKHCSAEGETRMAGDGRRVTCEVEDVLGENKKDIILQQILPAAIKLHAERLSVKPVRGLIRMPEYGLGICDSFTIPAWHRRAGVSDADLLLYVNALPTVGAVAWASACAWLVDGRPYAGAVNFGPRYIKANQETVRTAAHEIGHVLGFALEEFLKFRMVSQVPSGPGKDMAWVVTSPTVKALARKYYNCPTLEGMKLEDARCAGCAASQGSHWKQLIAKEELMATVGQPGYYSAFTLAAFADMGGVYRANFSMAEPMRWGNNSGCGLLEKKCLTGGHTDYPDMFCKQLWNEKKLLCTHDRLSLGYCDLGRHKQPFPPQYQYFEGP…
>TconoXP_029223643.1
VHCAGRCLAAAPALRHRCVSGEAALGVAPATAVVREVPRRGQGAMQAYTVATQTADGGDGWAPIRIKVSARDLEDPLKHCSAEGETRMTGDGRRVTCEAEDVLGENKKDILLRQILPAAIKLHAERLSVKPVRGLIRMPEFGLAICGRFTIPAWHRSTGVSDADLLLYVNALPTVDALAWAMVCARLVDGRPYAGALNFNPRSIKADQESVRTAAHEIGHVLGFALEEFVRFGMVSQVPSGPGKDMAWVVTSPTVKELARKYYNCPTLENIKLEDAGCAGCAGSHWKQLYAKEELMATVGQPGYYSALTLAAFADMGVYRANFSMAEPMRWGNNSGCGLLEKKCLTGGHTDYPDMFCKQLWDEKKLLCTHDRLSLGNCYLVRHNQPLPPQYQYFEGARL…
>TconoXP_029223588.1
VEHRCTFDERMRSAGALPVTRELPRKGQGAWEAYTAGASSWEPIRIKAFTEDMKSGLRYCTAAGDLRPDFEGGIAVCRGEHVLTPEKKALLVAQLLPESIQLHANRLLVRPMGLFFVQRFTVGACAFFTVPEEHHTVGVVGADFVLYVAAGPTMGANVAWGAPCSVTEEGRPVVGALNFGPQHISTKRGLARAAAHEIAHTLGFSAYLFAERSMVTALRNVRGKAAVVAVSSKRTLAATRRHFNCAAAPGMELEDEGGEGTAQSHWERRNAKDELMAGVAGVGYYTALTMAAFEDTGFYRANWGMEEPMAWGNSTGCEFLQEACVQDGSTRYPDMFCTGVSTHFRCTSDHLALGVCSLTAFQQALAPPYRYFGNPAVGAPQHELTDRCPVIAPVAGGGC…
>TconoXP_029224177.1
HRCNFDEAMRKSGPLPTAVVREVPRRGEGAAQAYTAAAATAGGGKSNEGWAPIRIVVSTEDLTDSRKHCNATGVDRTDFSRGLLRCQEHHVLTAEKKKLYESFLLPRAVKLHTDRLLVKPLAGALVVPSKLPFPCYMFGVPADHKSTGVRNADMVLYAAAGPMNDGAAAVGMMCAVLEDGRPSVGVVNYNPAQMVGTELAVRVLAHEIAHALGFGFDNLKNRSLVSYKHGLRGKSSVMMVAGSNVKAKARAHFNCDSLEGMELEDNAVWSAGSHWKRRSAMEELMAPTVSDGRYTALTMAAFADMGYYGVNWGMAEPMAWGNGTGCGFLEKKCTELDNSSTAYPHMLCSPSDNTTLRCTSERHHVGRCTGLNFDGNGDRCPYVSLFFVGPADGGSGRSR…
>TconoXP_029224361.1
PAAAVVREVPRRGHGTAQAYTVATAAAAGGKSIEGWAPIRIEVSTKDLEQKSQRGKKRYCEAAGDECINYLGHEVTCTNRDVLSDAKKQLYTTKIIPGAVKLHVERLLVQPVAEKIVVPRNLEEHCRHFTIPTEHKSGGVADADMVLYAAAGPLGHNTPAWAATCATLDDLRPSVGAMNFNPAYMTDSAWSVRVAAHELAHALGFSHEAMRHKNLVESEPSVRGENRKVVAGATVKAKAIAHFNCESLKGMELEQDTVGVQAKLPHWEGRNARDELMAPTVGAGYYTALTLAVFEDLGYYRVNWGMAEPMGWGNNSGCGFLQTKCNDTERLATTYPHMFCDDTDKATLRCSSDRRHVGTCTTGIVDQSGSLHNKDVCPVVSTYLHDSTSERRSSACADA…
>TconoXP_029229355.1
RELPRKGQGASRAYTAAAGAGGAGGWEPVRIVASARDLDDPSKYCTKEGERRPTFEGHDGECREDDILTSRKKAELLQTIIPSAIKLHAERLLVRRTESRLIVPRTITQTKCRHFTVPEEHYTDGVPDADAVLYLAAGPSVMFAVPCVTAEEDDRPTVGAMNFYLSGVFHPWFAVRVAAHELAHVLGFTYQQMDAQKMVRTVTAGSYGAKSGLVTSRLTKEKAQEHYNCGSLEGMPLKDEYDELSRLRSHWDRRYAKDELMGPTVATGAGFYTALTMAAFEDMGFFKANFSMAEPMSWGRNAGCDFVEAKECEPDDYTKFPAMFCHENSSDTTLYCTSDRVALGLCSASRSDKCVFINPSPFGSCRNEENTNLHGSRLGAGSWCLDGDSLKVNVERHDP…
>TconoXP_029225835.1
YHCSFDAVVKNGGEKSAPVVVKEVSLKAQGEPQVYHVTGKEGWEPIRIVVSTNDVTDVRKFCLSSGSSKPNLLGNEAADCGDDAMSAVQQKALTHDIVSAAVKLHAERLLVQPLKAPLKVPEFAPGSICSRFSIPLSHRTKGVDKADMVLYVAAAPGGVWALPCATLENGRPIVGAVNLAPANLFLGRLATRIAAHEIAHALGFSYQQMTAHHMAKAVTGVRDRKVSVVVNSTNAAMAAREHYDCDNIQGMELYDLEGDGSTLESHWSERNAKDELMAPFGGAGLYTELTLGAFVDLGYYKANWAAAEPMAWGKKSGCELLEKKCAQLNLSDYPKMFCKEHDEYLRCASDRYFSGRCTRSIVEASPGKTADSCPIIAPAINMNDLNAVFRTGGSRSAVP…
>TconoXP_029223421.1
TVPKSDRAAAAVVREVPRRGQGAAQAYTVAAAAAEGGKSNEGWAPIRIVVFTEDLEEKTRVKGKQRYCKAAEEACMNYLGQEATCTARDVLTDAKKELYKTKIIPEAVKLHAERLLVQPVAGNIVVPRNPGDNCQHFTIPTGHKQKGVADADMVLYAAAGPFRHDVPAWAATCVTLDDSRPFVGAMEFNPAYMTDLARSVRVAAHELAHALGFSHEAMQLKGMVGHELHVRGVKRKLVTGATVMARAAAHFSCGTLKGMELEQDDTGGVQAKVPHWEGRNAKDELMAPTVGAGYYTALTLAVFADLGYYRVNWGMAEPMRWGNNSGCGFLEKKCNEIDGLAATYPHMFCDDTDTTTLRCSSDRRHLGTCTASIVEQSGSLNERDVCPVVSMYFNHSTYG…
>TconoXP_029224183.1
WEPIRIVVSMEDLSDASKYCTKADEKKPDFRGKESECKKEEVLTADWNKTLVNEVIPVALKLHAERLLVQRLKAPLKVPKFTEEHGLCQHFKVPEGHQGAGVENADMVLYVAARSTYGAWGLPCAFGTDGRPIAGALHLLPSKQLSAMHSARVAAHAIAYALGFDAKQMKKHSMLTTVSDLRGGSSPVTVVKSAVTLNKTKAHYGCDKLQGMELQDCDGAKDCHLSLRNAKDELMSELGGHTAGYYTALTMAMFEDLGYYKAVWGMEEPMAWGRGVGCDFLEKPCSDKSPTEHPGMFCDKKTEKSLRCTSNRQAIGQCEFNVAEVGGNPKETCYAFFPPSEQLSKLLCTVEGTSPQPGSLHGGGSWCLDAEKLEAKSKTSDEDYTEVHAVCAGVQCEAG…
>TconoXP_029225894.1
MMCCAGGCLAAARRCVFDEVVRKCGSPPAAVVREVPRKGQGATQAYTVATPEADGEWRPIRVLASTRDLEDPEKHCSAVDDVRPDFLGGTGVCLKEHLMTRNILFAMTNNIIPGAIGLHSSRLLVRRVRRVLMVPPFNAGMLCSEFSVPVEHYSPGIADADLVLYVGAGPSSVSWALACATEGGRPFVGGLHIAVPDCLLARLAVRIVAHEVAHALGFNYQQMAGLRMVSNDTTLPGGGRAVVTTAETKKQVQAHYSCSRLDGMELQTTAGGAPQSHWTWRSAKDELMSEFLGEGGGLYTALTMAVFADMPFYKVRWEMAEPMSWGNGSGCGLLEGKSAPESIAGYSNMFCDVADQSLRCTSDRNFVGRCTSVATSDCSGNGGSGCSFVASFLHEGTAE…
>TconoXP_029227715.1
HRCNFDEAMRKSGPLPTAVVREVPRRGEGAAQAYTAAAATVGGGKSNEGWAPIRIVVSMEDLKDPSKYCGSKTEQRPNFEGLYQQCFSETILTADKNKTLVNEVIPVAVQLHAERLLVQRTKGELSVPQFVQGGNCQYFTVPQSHHTVGVSDADVVLYVAAGSGSTSWAVPCAVDAHGRPVAGVLHVFLSDVDYVMSAARIIAHELGHTLGFGVEEMRNHNLLLSLPDVRGSANPAMVVNSPAALKETRKHYGCDTLQGMELRMQDDGTPSSHWSQRNAKDELMSPYDSYSGGYYTALTMAMFEDLGYYKAVWGMEEPMAWGNNSGCEFLDKQCAGDVHAAYPDMFCEVSDKSLHCTSDRQALGKCVRNVGNVAANPPERCSVLFPTIGDDGNYDGYRT…
>TconoXP_029225707.1
RSGPLPTAMVREVPRKGEGATQAYTVAAAGEGKEWEPIRIVASMEDLSDASKYCSKAGEKKPDFMGKEPECRKDEVLTADWNKTLVNEVIPVAVKLHAERLLVGRLKTPLKVPKFTEKHGFCKYFKVPEGHHDAGVENADMVLYVAARSASGAWALPCAFGTDDRPIAGALHLLPPQTLSVMHSARVAAHAIAYALGFDAKLMKDYKKLTTVPLVRGTSALVPVVKSPVTLNKTKAHYGCDKLKGIELQDCEDSDGCHWPLRNAKDELMSKLGGHTAGYYTALTMAMFEDLGYYKAVWGMEEPMAWGRGAGCDFLEKPCSDKSPAEHPGMFCDKKTEGKTLRCTSNRQAIGQCDMNVAAGDAGEEEACSVFSIPSGAAPELLCTVEGSNPQPGSLNGGG…
>TconoXP_029222863.1
DGSEGWAPIRIVVSARDLEDPLKHCSAAGETRMAGDGRRVTCEVEDVLGENKKDIILRQILPAAIKLHAERLSVKPVKGLIRMPEYGLGICERFTIPAWHRRTGVSDADLLLYVNALPTVGAVAWATACAWLVDGRPYAGAVNFEPRSTKADQESVRTAAHEIGHVLGFALEEFLKFRMVSQVPSGPGKDMAWVVTSPTVKALARKYYNCPTLEGMKLEDARCAGCAGSHWKQLYTKEEVMATVGQPGYYSALTLAAFEDMGGVYRANFSMAEPMRWGNNSGCGLLEKKCLSSGHTDYPDIFCKQFWYDKKLLCTHDRLSLGNCDLGLYNQPFPPQYQYFEGPRLGGGVAFMEYCPHVTGRAEYGCTNGNARAMVGSFIGPNSRCVKGNDLKVSGKPIG…
>TconoXP_029226273.1
RALDEAALRSGPPPTAMVREVPRKGEGAAQAYTVAAEGEDKGWEPIRIVVSMEDLSDASKYCTKEGEKKPDFRGQELPCAKKEVLTADWNKTLVNEVIPVALKLHAERLLVRRLKTPLKVPKFTEKHGLCQHFKVPEGHQSAGVENADMVLYVAARSNYGEWGLPCAFGTDGRPIAGALNLLPSPQLSVMHSARVAAHAIAYALGFDAKQMKDHKMLTTVSAVRGGSSPVTVVSSPVTLNKTKAHYGCDKLQGMELQDCDGAKDCHLSLRNAKDELMSGLGGITAGYYTALTMAMFEDLGYYKAVWGMEEPMAWGRGAGCDFLEKPCSDKSPAEHPGMFCDKKTEKSFRCTSNRQAIGQCGQNVAEGGANPKETCSVFFPSDDGVPEVFCTVEGSNAPP…
>TconoXP_029223982.1
AAVVREVPRRGQGAAQAYTVAAAAAAGGGRSSEGWAPIRIVVSMENLNDETKYCTAQEDESKPDFEGRTVACESYYILDAGRNKTLVNEVIPVAVQLHAERLLVQRVEGFLKVPAFTAGQGRCQHFKVPDEHKTTGVENADMLLYVAAGASSKTWAVPCAFGTDGRPLAGALHVSPFQRLSVMHSARAAAHAIAHALGFSVEQMTARGMLEDVTNLRGNPNPVTVVKSPATLKNAKAHYGCPDIQGMELLKMNGDAERAYWSPRNAKDELMSLFGGLTAGYYTALTMAMFEDLGYYKAVWGMEEPMAWGRGAGCDFLEKPCSDKSPTEHPGMFCNKKTNDKTLRCTSNRQAIGLCNTNIAEFGGARNEKCSVFWPDWVPSELFCTLKGANNPPPPGSLH…
>TconoXP_029224407.1
RYCAADGVQCMNYLGETITCKADHVLTEQKKELYTTKIIPGAVKLHAERLLVQPVAEKIELPRNLDVACQHFTIPIEHKRSGGVAGADMVLYAAAGPIGHDIPAWAATCATLEDFRPSVGAMNFNPAYMTESAWSVRVAAHGLAHALGFSHEAMGPKSLVKSEPNVRGENRKIVTGDTVKAKAVAHFNCESLKGMELEKDTVGVQAKLPHWEGRNARDELMAPTVGAGYYTALTLAVFEDLGYYRANWGMAEPMRWGNNSGCGFLQTKCNDTERLATTYPHMFCDDTDKATLRCSSDRRHVGTCTTGIVDQSGNLHFKDVCPVVSTYFYDSNSGRRSNACADAAAATLPGSLTGTNSWCLDAEELQVKTNAGGTKIEGVCAQVLCEGGAVKVKYLGAKE…
>TconoXP_029224954.1
RYCEEAGDECVNYFGNQVTCKADHVLTEQKKKLYTTKIIPGAVKLHAERLLVQPVAEKIDVPRVLTGHCQHFTIPIEHKSGGVAGADMVLYAAAGPLGHNIPAWAATCVTLGDLRPSVGAMNFNPAYMTDSAWSVRVAAHELAHALGFSHEAMRHRNLVRSEPSVRGNSRRIVTGDTVKAKAVAHFNCESLKGMELEKDTEGGEAKVPHWEGRNARDELMAPTVGAGYYTALTLAVFADLGYYRANWSMAELMSWGKNVGCEFLQKKCVDIKNLATRYPHMFCNKEDKATFRCSSDRRHVGTCTGHIVESKGSLYYKDVCPVISTSFYDILTGETPNTCTGATAETLPGSLTGTGSWCLD
>TrangeliAFV13291.1
TGLLLVLLCWVRCSLGYVEHRCTFDERMRKVAALPVLREVPRKGQGAMQAYTAGASSWEPIRIKVFTADLNNEFRYCTAAGDIRPDYEGGVALCKTAHILTPEKKALLVERLIPESIQLHATRLLVRPMDFIFVGRITFGACVFFTVPEEHSVERVLGADFILYVAAGPMADTNVAWGVPCSVTTDGRPVIGALNFGPQHISAGRGLARAAAHEIAHALGFSIYVFVGRHMVTAVRGVRGKPLAHVLSSRKTLQMTRKHFNCAAAPGMELEDEGGEGTAQSHWERRNAKDELMAGVSGIGYYSALTMAAFEDTGYYRANWGMEELMGWGSNSGCEFLEKKCVENSTTRYPDMFCTEVSTRLHCTSDHLALGVCSLVSFQQALAPQYRYFEHRALGASHR…
>TrangeliAGN32991.1
PSSTAVVRELPRKGQGAMQTYTVAAAEEGKRDWVPIRIAVSTEDLTDPSKYCTSAREKRPDFKGGDAECKEEDVLTSKIKKTLLDEILPVAVKLHAERLLVQRAKTPLVVPPFKAEHGRCQYFKVPEAHHKEGVKDADVVLYVASRSNYGTWAVPCVFGEGGRPIAGALHIVPYHALPDMHSARATAHAIAHALGFSMEQMTEHSMLVNVSDVRGRASPVTVVKSPVTLNKTKLHYGCDTLQGMELYNYEEAYLWSLRNAKDELMSPLGKTTAGYYTALTMAAFEDLGYYKAVWGMEEPMAWGNNSGCEFLTTPCSEKTPTAYPSMFCDKNDATSIHCTSNRQALGTCSFSIDKAGSDETDTCMFVFPPGGSPQYFFCAMEGPDTLPGSLHGKGSWCLD…
>TrangeliAGN33005.1
CAGGCLAAAPALRHRCNFDEVMRKSGPLPTAVVRELPHKGQGAMQAYTAATQDAESEWRPIRIRAFVVGTNDNRVACVKAGDLFRGYGGRTRCEETHVLTDAKRKTLENSVLPRAIKLHTDRLLVKPINGKLIVPSDLCGLLERRHVPEEHMKEGVSDADMVLYVFAGPANGAIAWASSCALLHDGRPVVGVMNVDPQYINGGSVDRVVAHEIAHALGFAFHNLQEKGLVSYKSDVRGKQSVMMATGRNVKEKAAAHFNCDSLEGMELEDYPLKSAGSHWERRNAVDELMAPGFGVGRYTALTMAAFEDLGYYKAVWEMAEPMSWGNGTGCEFLEKKCTETSNLAATYPHMLCDASDTATLRCSTERHHVGRCTGNLVDGHLSTKDKCPLVSSFFTASQ…
>TrangeliAGN33009.1
KSGPLPTAVVRELPHKGQGAMQAYTAATQDAESEWRPIRIRAFVVGTNDNRVACVKAGDLFRGYGGRTRCEETHVLTDAKRKTLENSVLPRAIKLHTDRLLVKPINGKLIVPSDLCGLLERRHVPEEHMKEGVSDADMVLYVFAGPANGAIAWASSCALLHEGRPVVGVMNVDPQYINGGSVDRVVAHEIAHALGFAFHNLQEKGLVSYKSDVRGKQSVMMATGRNVKEKAAAHFNCDSLEGMELEDYPLKSAGSHWERRNAVDELMAPGFGVGRYTALTMAAFEDLGYYKAVWEMAEPMSWGNGTGCEFLEKKCTETSNLAATYPHMLCDASDTATLRCSTERHHVGRCTGNLVDGHLSTKDKCPLVSSFFTASQSGETVLSRCSDGSVASLPGSLTG…
>TrangeliAUPL01000718-6-1605-133
GPCVIAEYRCMFDKIAPKWSELGTAVVRELPKARGDRWQAYTAAASDWAPIRIKVFAEDLKNRLRYCTAQGDIRPDFSGEMVRCQRSDIVTKEKIGIIITELLPKAVQLHAERLLVRPVRGALTLPLFKLGTCTEFTVPAVHHVSGVVGADTILYAAAAPTHDGVVAWASPCVTLQDGRPAAGVLNLNPSFIASTRESIRAVAHEIAHALGFHNELMKRLGMITLLLGVRGKASTFVVSSNETRARAREHYGCNTAPGMELEDEGGKGTAHSHWERRNAKDELMNPLVGAGYYTALTLAMFEDMGYYKANFSMAEPMGWGYKAGCSLLQEKCLKNGITAHPEMFCSGSSRTPTCTSDRRALGTCVIMVHKNALPHEYRYFSQSNVGGNPEMLMDLCPFI…
>TrangeliAUPL01001975-6-2532-694
MCEPRRSTSFVSLAVFLLLLMCCAAGCLADAPALKHRCGFGEMMRRGPPATAVVRDVPRRGQGAMQAYTVAAQGEESEWAPIRIKVSAKDMDDPSKHCTAEGEMSMPEGSRVKCTEDVVLTEAKKDIVLKQLLPAAIKLHAERLSVKPVEGPIRMPHSGIGLCSRFTIPSWHHTTGVSGADLILYVNALPADGALAWADVCVTLEDGRPYAGAVNIDPRHVRDTDRFVGTAAHEIGHILGFSFNRFSRFNMLSKVSNVRGKREAWVVSSPKVKALARQYYNCPTLAGMELEEGDGEGFDASHWKKRNAMGELMAPGVPYTYYSAFTLAAFEDMGVYRANYSMADPLRWGKDSGCGLLENKCLTNGSTAYPDMFCRQLISDQRLLCTYDRLSLGYCGLLT…
>TrangeliAUPL01004736-5-1860-148
VCCWCVAPARVPRRHSARTHRCGFGEDDGRGPPATAVVRDVPRRGQGTMQAYTVASQGVESEWAPIRIKVSAKDMDDPSRHCTAVGEVSMPDGSKVKCEGKDLLTEAKKDIVLKQLLPAAIKLHAERLSVRPVKGPIRMPYTDIGECSSFTIPSWHHTIGVSGADLILYVNALPANGTVAWASLCVTLEDGRPYAGAVNFDPQYIGATDQNVSTAAHEIGHVLGFSFNHFSRFNMLSKVSNVRGKENVWVVSSPKVKAATWQHYNCPTLEGMELEDGGGEGAKLNHWKERNARGELMSPGEPYMYYSALTLAAFEDMGVYKVNDGMADPLRWGKNYGCGLLENKCIVNGRTDYSDMYCLVVKKGQQGQLCTHDRLSLGICGLMDHLRPFPPEYQYFDYD…
>TrangeliAUPL01006410-4-1940-381
RPRRSTPFLPLAVFLLLLVCCAAGCLADAPAWKHRCGFGEMMERGPPATAVVRDVPRRGQGAMQAYTVAAQGEESEWAPIRIKVSAKDMDDPSKHCTAVGDVHRLPDGHEEKCTEDVVLTEAKKDIVLKQLLPAAIKLHAERLSVKPVRGPIRMPYDGIGRCSDFTIPPWHHTTGVSGADLILYVNSFVQNGPVAWAIVCVTLEDGRPCASAMNFNPRKIRVDHESVGTAAHEIGHALGFSFDRFSRFNMLSRIPNVRGKREVWVITSPRVKALARQYYNCPTLEGMELEDGHGGGTDLSHWEGLTAWDELMAPGVPYTYYSALTLAAFEDMGVYKANYGMAEPLRWGNNSGCGLLENKCFTNGRTAYPELFCNQDVGGERMLCTYDRLSLGVCGIRTH…
>TrangeliAUPL01006743-6-3046-950
MCQPRRSTPFLPLAVFLLLLVCCAAGCLADAPARRHRCGFGEMTRRGPPATAVVRDVPRRGQGTMQAYTVAAQGEESEWAPIRIKVSAKDMDDPSKHCTTVGEVHTLPDGNNVTCKESHLLTEARKDIVLKQLIPAAIKLHAERLSVKPVRGPIRMPYDGLGVCSSFTIPPWHHTIGVSGADLILYVNAIASGFAPAWSDVCVTLEDGRPYAGVLNIDPDEMTATNRFFAYAAHEIGHILGFWHSGFSRFNMLSKVPNIRGKKNVWVVSSPKVKALARQYYNCPTLEGMELEDEGAEGVKWHHWKGRNAKEELMSDMDPYMYYSAFTLAAFEDMGVYRANHSMADPLRWGKNSGCGLLENKCLTNGTTDYPAMFCNQDVNDIRMFCTHDRLSMGSCARY…
>TrangeliAUPL01006778-2-2-1486
PFLSSPPLLAVVVVVVAMCCAGGCLAAAQRFALDEMMRRGGRPSETAVVREVPRRGQGAMQAYTVATKEDHSDWKPIRIKVFTEDLKNGTPGSERYCEKQWERRPDYLGHNMTCKADDILSEQKKQLYEKTIIPEAVKLHAERLLVRPMAEGVVMREGPGEPCTYFTIPAGHKTDGVPDADMVIYAAAGPFRDNIPAWAATCLKSSDSRPSVGAMNFNPRHMTDTAWSVRVAAHEMAHALGFTEESIGSKSITSEEGVRGVRRKMVTGENVKARAVAHFNCSSLKGMELENDDAGVHRKMLHWEERSARDELMAPTVGAGYYTALTLAVFADLGYYRVNWSMAEPMSWGNDTGCDFLTKKCKDTEDLAKTYPHMFCDASDKATLRCSSDRRHVGTCTAY…
>TrangeliAUPL01006884-6-2418-235
PFLSSPPLLAVVVVVVAMCCAGGCLAAAQRFALDEMMRRGGRPSETAVVREVPRRGQGAMQAYTVATKEDHSDWKPIRIKVFTEDLKNGTRGSERYCEKQWERRPDYLGHNMTCKADDILSEQKKQLYEKTIIPEAVKLHAERLLVRPMAEGVVMREGPGEPCTYFTIPAGHKTGGVPDADMVIYAAAGPSSSNIPAWAATCLKSSDSRPSVGAMNFNPRHMTDTAWSVRVAAHEMAHALGFTEESIGSKSITSEEGVRGVRRKMVTGENVKARAVAHFNCSSLKGMELENDDDAGVHRKMLHWEERSARDELMAPTVGAGYYTALTLAVFADLGYYRVDWSMAEPMSWGNSTGCDFLTKKCKDTHDLAKTYPHMFCNKTDKTTLHCSSDRRHVGTCTA…
>TrangeliAUPL01006935-2-266-2635
HRCVFDSLPRNVPGETSEGAPASPVSVSVGSDWVPIRIRVFTDNLEAPDGVCSRAGESIDMFPAGRMICQEEDVLTEEKVEILKGVILPEAARMHSERLLVRPLNSPLVVPRFQKQSVCAKFEVPEEHHTDGVPDADMVLYAAAVPTLKMTFAWAMPCATLGSSGRPVVGVINYNPRHIGNTSQHIRVAVHEMAHALGFIAPDMENMRLVTEASGVRGMHRTHIVHSTNTREKARLHYGCTSAPGMELEYMPQVKRQAAGGRSPRLAAPPPAPPSAPPGPSPVSRPVIRRVTKEEGKRATEERRASSRGPRSGLGDHPPGMPPSVGALNEGRRPVNGRRSGIPEGRGAAGSGGVERPTLKLRGPPLPVLASPQAVAGGNAVPGRGGEQTSTDTEFTVEE…
>TrangeliAUPL01006975-4-1995-148
CCAAGCLADAPARKHRCGFGEMMGRGPPATAVVRDVPRRGQGAMQAYTVAAQGEESEWAPIRIKVSAKDMDDPSRHCTAVGEVSMPDGSKVKCEGKDLLTEAKKDIVLKQLLPAAIKLHAERLSVRPVKGPIRMPYTDIGECSSFTIPSWHHTIGVSGADLILYVNALPANGTVAWASLCVTLEDGRPYAGAVNFDPQYIGATDQNVSTAAHEIGHVLGFSFNHFSRFNMLSKVSNVRGKENVWVVSSPKVKAATWQHYNCPTLEGMELEDGGGEGAKLNHWKERNARGELMSPGEPYMYYSALTLAAFEDMGVYKVNDGMADPLRWGKNYGCGLLENKCIVNGRTDYSDMYCLVVKKGQQGQLCTHDRLSLGICGLMDHLRPFPPEYQYFDYDPTSGG…
>TrangeliAUPL01007071-1-1-1536
HRCIFDRISREAGPPMRAIVRELLAQERGGTQVLTVFVPDWAPIRFKVFSEDMNNSSRYCTAAGESRPDFRGGTLVCREQDVLTAEKKSIILNQMFPRAIQLHVDRLHVQPFTGSAIVPSFTPGTICGNFEIPSSHHTTGVFGADMFLYAAGAPIGDSTRVWSVPCATLRGERTVIGVINIGPDSVTESEFSVRIVAHEIAHALGFGRRFFEARNMTQTIPEVRGKENVLVVSSPKTLEKTRAHFNCTSAPGMELEDEGGDGTARSHWKRRNAKDELMAGLAGAGYYTALTMAAFEDMGFYRAQWGMAERMPWGGNSGCELLTQKCLTNGVTRYPKMFCRARRRLPVCTSDRLALGTCITTTYPDPLPAQFQYFRNPRRGGFLGDLMDYCPFIRGYKYT…
>TrangeliAUPL01007128-6-2400-328
MCQPRRSTPFLPLAVFLLLLVCCAAGCLADAPARRHRCGFGEMTRRGPPATAVVRDVPRRGQGTMQAYTVAAQGEESEWAPIRIKVSAKDMDDPSKHCTTVGEVHTLPDGNNVTCKESHLLTEARKDIVLKQLIPAAIKLHAERLSVKPVRGPIRMPYDGLGVCSSFTIPPWHHTIGVSGADLILYVNAIASGFAPAWSDVCVTLEDGRPYAGVLNIDPDEMTATNRFFAYAAHEIGHILGFWHSGFSRFNMLSKVPNIRGKKNVWVVSSPKVKALARQYYNCPTLEGMELEDEGAEGVKWHHWKGRNAKEELMSDMDPYMYYSAFTLAAFEDMGVYRANHSMADPLRWGKNSGCGLLENKCLTNGTTDYPAMFCNQDVNDIRMFCTHDRLSMGSCARY…
>TrangeliAUPL01007141-5-2251-260
RHRSLLLLLVVAMCCAGGCLAAAQRFALDEMMRRGGRPSETAVVREVPRRGQGAMQAYTVATKEDRSDWKPIRIKVFTEDLKNGTPGSERYCEKRWERRPDFLGHNMPCTADDILSEQKKQLYEKTIIPEAVKLHAERLLVRPMAEGVVMREGPGEPCTYFTIPAGHKTDGVPDADMVIYAAAGPSSSNIPAWAATCLKSSDSRPSVGAMNFNPRHMTDTAWSVRVAAHEMAHALGFTEESIGSKSITSEEGVRGVRRKMVTGENVKARAVAHFNCSSLKGMELENDDDAGVHRKMLHWEERSARDELMAPTVGAGYYTALTLAVFADLGYYRVDWSMAEPMSWGNSTGCDFLTKKCKDTHDLAKTYPHMFCNKTDKTTLHCSSDRRHVGTCTAEIDDF…
>TrangeliAUPL01007184-4-2694-595
MCEPRRSTSFVSLAVFLLLLMCCAAGCLADAPALKHRCGFGEMMRRGPPATAVVRDVPRRGQGAMQAYTVAAQGEESEWAPIRIKVSAKDMDDPSKHCTAEGEMSMPEGSRVKCTEDVVLTEAKKDIVLKQLLPAAIKLHAERLSVKPVEGPIRMPHSGIGLCSRFTIPSWHHTTGVSGADLILYVNALPADGALAWADVCVTLEDGRPYAGAVNIDPRHVRDTDRFVGTAAHEIGHILGFSFNRFSRFNMLSKVSNVRGKREAWVVSSPKVKALARQYYNCPTLAGMELEEGDGEGFDASHWKKRNAMGELMAPGVPYTYYSAFTLAAFEDMGVYRANYSMADPLRWGKDSGCGLLENKCLTNGSTAYPDMFCRQLISDQRLLCTYDRLSLGYCGLLT…
>TrangeliESL05684.1
EDLNDPSKYCTQEGELRPDFRGGSVQCGSSSVLTAEKRQILEAFAIPKAVKMHSERLRVRSLISNLVVPKFIHQPCSEFSVSHYHQRRGIPDADTVVYVAAGPSTGIVAWAAYCATIESGRPFVGVSNYDPDIITGVDAAMRAVLHEIVHILGFDYRIMSSLNMTSQIPNVRGKPFVEVVSSPKTKEKARAHYNCSSAPGMELEDGGVSGMTMSHWKMRNANDELMKHRLGKVMYTALTLAALEDMGFYRVNWGMEEEMSWGRNAGCALLERRCIEDGVSAYPDMFCVSFTPIGQSFCTADRRALGTCVVTTRSNNLLPQFRYFEDPRRGSADSMMDFCPVVEPRSDGGCTDGSSLDMPGSRVGPNSSCVKGDSLEVGSSFPGDICVEVSCVDGAANIR…
>TrangeliESL05308.1
MNNPLKYCTAAGVSRSDLRGRILLCRQQDVLTAEKKSIILNQMFRRAIKLHVDRLHVQPLTGSLVVPNFTARTICGNFEIPSSHHTTGVFGADMFLYAAGAPIGGNTIAWTRRCVLLNDGRPVVGAINIDPYAVTESEVSVRLMAHEIAHALGFGVRVFKARNMTQTIPEVRGKNNVLVVSLAKTLEKTRAHFNCASAPGMELEDEGGDGTARSHWKRRNAKDELMAGGIGAGYYTALTMAAFEDLGFYRAQWGMAERMPWGGNSGCELLTQKCLTNGVTQYPKMFCEATGNLLECTSDRLALGKCRITNHPDRLPAQFRYFRNPRRGGFLGDLMDYCPFIKEDKYTRCIDGRAEIMRGSRIGLRSRCLKSNGLRDSIGLTGDVCAEVSCDNETVSVRY…
>TrangeliESL09453.1
REVPRKGQGAMQAYTAGASSWEPIRIKVFTEDLNNEFRYCTAAGDIRPDYEGGVALCKAAHILTPEKKALLVERLIPESIQLHATRLLVRPMDFIFVGRITFGACIFFTVPEEHSVERVLGADFILYVAAGPMADANVAWGVPCSVTIDGRPVVGALNFGPQHISAGRGLARAAAHEIAHALGFSINVFVGRHMVTAVRGIRGKPVAHVLSSRKTLQMTRKHFNCAAAPGMELEDEGGEGTAQSHWERRNAKDELMAGVSGIGYYSALTMAAFEDTGYYRANWGMEELMGWGSNSGCEFLEKKCVENSTTRYPDMFCTEVSTRLHCTSDHLALGVCSLVSFQQALAPQYRYFEHRALGASHRELTDYCPIIVSLKEGGCTSLSNTA-------------…
>TrangeliXP_029233036.1
AGGCLAAAHRRAFDEVLWGSGRPPTAMVRELPRKGQGATQAYTVAKAGEENSGWAPIRIAVSTEDLTDPRKRCMEEGEMKPDFRGQNSECWKEDVLTAEMTKALVEETVLVAIKLHAERLLVQRMKTSLVVPRFTAEHGNCQYFKVPEEHHTVGLKDTDMVLYVASGSNGETWAIPCALGKDDRPIAGALHILPFNKLGVMHSARATAHAIAHALGFSMEQMKKHDMLLNVTDVRGGSSPVTVVKSIVTRNKAKRHYGCNTLKGMELRNYYGGAYVWSLRNAKDELMSPFGATVAGYYTALTMAAFEDLGYYKAVWGMEEPMAWGNNSGCEFLDRPCSGKTPTTYPGMFCDKNDELSIRCTSNRQAIGTCNLDVEYTVYGIKETCNAIFPPDNSKHHLF…
>TrangeliXP_029233071.1
GRPPTAMVRELPRKGQGATQAYTVATSGEENSGWAPLRIAVSTEDLKDPRKHCTKEGEMKPDFRGHYSPCTKDDVLTSDVRKTLVDEILPVAVGLHAERLLVQRMKTPLVVPRLITEHGRCKYFKIPEEHHTVGLKDTDMVLYVASRSNYGTWAIPCAFAEDGRPIAGALHIMPSYTLGVMHFARTTAHAIAHALGFSMEQMKKHDMLLNVTDVRGGSSPVTVVKSPVTLSKAKLHYGCDTLKGMEMVYYFDASLWSLRNAKDELMSPFGTMYAGYYTALTMAAFEDLGYYRAVWGMEEPMVWGNNSGCEFLDNPCSEETPTTYPDMFCDKNDALSIRCTSNRQAIGTCNLDVEYTVHDIKETCNAIFPPGNSEHHFFCTVEGPDTPPGSLHGKGSWCL…
>TrangeliXP_029233087.1
MCHPPRSMPFLSLAVFLLMLVCCAAGCLAADSVRKHRCGFDEMMGRFPPPSVVVRDVPRRGQGEMQAYTVAAQGVGSEWAPIRIKVSTKDMDDQLKHCLPGKQWRLVGNSWKECTKDMVLTEAKKDILLKQLLPAAIKMHTDRLSVRPLEGPIHIPKKGLGLCSNFTIPPWHHTIGVSGADLILYIDTLVSGSAIAWASHCLTLKDGRPYAGAVNINSQYIEATNEAVRTAAHEIGHALGFSHEQFKRFNMISHIPNVRGKEYVWVISSPKVKELAKRYYNCPTLEGMELDEGKGEKPDLNHWKKRNAWDEFMNPQAPPTYYSAFTLAAFEDMGVYKANYDMAESLRWGNNSGCGLLENKCLTNGRTDYPDMFCKQLSNTQGLLCTYDRLSLGTCNLKT…
>TrangeliXP_029233139.1
VRRSGGPSETAVVREVPRRGQGAMQTYTVATKEDNSDWKPIRIKVFTEDLKNVIPGSGRYCEKRGDRCPDYLGHNRTCVTEHILSEEKKKLYEKTIIPEAVKLHAERLLVKPMAEGVVMGEGPGGLCEYFTIPAEHKTNGVRDADMVIYAAAGPFSDDIPAWAATCLRSSDSRPSVGAMNFNPKYMTDMAWSVRVAAHEMAHALGFNKESMESKSITSEQDERGMRRKMVTGDNVKARAIAHFNCSSLKGMELDNDDVEGQYKVFRWTKRSARDELMAPTVGAGYYTALTLAVFADLGYYSVNWSMAEPMAWGSNSGCDFLMKKCKDTHDLAKRYPHMFCNSTDKTTLRCSSDRRHVGTCTAEILDFMWIQLGNDKCPVVSTHFEDLFTTRKDNRCTDA…
>TrangeliXP_029233145.1
IRFKVFSEDMNNASRYCTAAGESRPNMEGGTRVCRRKDVLTAEKKSMILNQVLPRAIKLHMDRLHIQPFTGPVVLPNFSAGTLCGEFEIPSSHHTTGVSGADMVLYVAAAPTRYYTHAWAVACFALPDGRPVAGVINFGPHAVTDSEFSVRIAAHGIAHALGFEYFYFFLRNMTQTIPEVRGKKNVVVVSSPKTLEKTRAHFNCTSAPGMELEDEGQGTTASSHWKRRNAKDELMAGGAGAGYYTALTLAVFEDMGFYRAQWDMAEQMPWGSNSGCELLTEKCLTNGVTQYPEMFCHAASKVLLCTSDRFAVGDCDIVSHLKPLPVHFQYFADPRRGGFLDDKMDYCPLIGESQATGCIDGRADIMPGSRIGPSSRCLKGVGLRDSIGLTGDVCAEVSC…
>TrangeliXP_029233158.1
RPSTAVLREVPRRGQGAMQAYTVATAGDEDDGWAPIRIKVFTEDLEKESRGRKKRYCEAAGDKCTNYLGATITCSITDVLSGEKKQRYKETIIPGAVKLHAERLLVKPVAEGVSVGRNPGGPCEHFTIPVVHKQKGVADADMVIYAAAGPFSEDIPAWAGTCVKWDDFRPSVGVMDFNPAYLTASAWSVRVAAHEMAHALGFNQENMEHKGMVKSESTVRGVRRKMVTGHNVKVRAAAHFSCGSAEGMELEKDDTGAQRKMPHWEERSARDELMAPTVGAGYYTALTLAVFADLGYYRVNWSMAEPMAWGNNTDCDFLTTKCSRTEQLAKKYPHMFCDEKDNTTLRCSSDRRHVGTCTAYVVDAQGSVSEKDVCPVISTRFYSALSGGPSNACGGASEQ…
>TrangeliXP_029233188.1
LLLLVCCAAGCLAVAPAQKHRCGFDEMMGRGPPVTAVVRDVPRKGQGAMQAYTVAAESVESEWALIRIKVSAKDMDDPSKHCTAVGDMSMPDGSRVKCTEGDLLTEAKKDIVLKQLLPAAIKMHAERLSVRPVEGPIRMPMPDDGIGPCSNFTIPSWHRTTGVSGADLILYVNALPANGTVAWASLCVTLEDGRPYAGAVNFDPPYIGATDQSVITAAHEIAHVLGFSFNQFSRFNMVSNVFNVRGKKEVWVVSSPKVKDLARKYYNCPTLEGMELEDGGGEGARLNHWKERNARGELMSPRGPYMYYSAFTLAAFEDMGVYKVNYSMADTLRWGNNSGCGLLENKCFINGRTAYSDMFCSVVQKYQQGLLCTHDRLSLGSCGLTTYSKPFPPEYQYFD…
>TrangeliXP_029233234.1
HRCVFDSLPRNVPGVTPEGEPVSPVRVSVGSDWVPIRIRVFTDNLEAPEGFCSKAGEKINMFLGGQMVCQEEDVLTEEKVEILKSVILPEAAWMHSERLLVRPLNGPLVVPRLPKQSVCAKFEVPEEHHTDGVPDADMVLYAAAVPTLKMTFAWAMPCATLGSSGRPVVGVINYNPRHIVNTSQHIRVAVHEMAHALGFIASDMENMQLVTEVPGVRGMHRAHIVHSANTRKKARVHYGCDSALGMELEYVPQIKRQAAGGQSPRPAVPPPAAAGSLPASGPVIRRVTREEGERETERRIASRGGPRSGLGDHPPGMPSSMGARNGRGRQGNGRISGSPGKQRGAAGTEGVKQQTLKLRGPPLPVLASPQAVAGGNAVPERGREQTSEGTEFMVVEKQW…
>TrangeliXP_029233310.1
CAGGCLAAAPALRHRCNFDEVMRKSGPLPTAVVRELPRKGQGAMQAYTVASAGNGNDAWAPIRILVSTEDLRDSRKYCNETGVSRTDFTRSLLPCQEGHVFTTEKKKMYENFLLPRAVKLHTDRLLVKPLAGALVVPHALPFPCYVFKIPSDHKSTGVRNADMVLYAAAGPMSGGVAVGKMCAVLEDGRPSVGVVNYNPQQIVQRELAVRILAHEIAHALGFGYRNLQNKSLVSYEWVAREKSSVMMVTGSNVKEKAKAHFKCDSLKGMELDDTALKGAASHWKGRNARDELMAPVVGVGRYTALTMAAFADLGYYSVNWGMAEPMSWGNGVGCTFLEKKCREINNLTSIYSHMLCDEKDTATLRCSAERHHVGKCTGFIRNSNENCPFVSSFLTKSMS…
>TrangeliXP_029233441.1
MCQPRRSTPFLSLAVFLLLLVCCAAGCLAVAPARKHRCGFAEMMGRDPPPTAVVRDVPRRGQDAMQAYTVAAQGVGSEWAPIRIKVSAKDMDDPSKHCTVEGDMSMPDGSRVKCTEDDLLTEAKKDIVLKQLLPAAIKMHTDRLSVKPMVDPIRMPMPDDGIGACSDFTIPSWHHTIGVSGADMILYVNAFLGREFVAVAEVCATLKDGRPYAGVVNFAPRHIRATDRFVRTAAHEIGHVLGFSFKQFSKFNMLSNVSNVRGKKEVWVVSSPKVKELARRYYNCPTLEGMELEEGGGKREKLSHWKKRNARDELMAPGVPYTYYSAFTLAAFEDMGVYKANYGMADTLRWGNNSGCGLLENKCLTNGRTDYPDMFCKQNVSDNRLLCTYDRLSLGYCDV…
>TrangeliXP_029233552.1
MCQPPRSMPFLSLTMFLLLLLCWAAGCLAVDSTRKHRCGFDEMMGRWQPATAVVRDVPRRGQGEMQAYTVDAQGVESEWAPIRIKVSAEDMKDQWKHCLPERPWRLVNGSRVKCTDDMMLTEAKKDIVLKQLLPAAIKLHAERLSVRPVEYPIPIPDYGIGRCSDFTIPPWHHTIGVSGADLILYVDTLVSEGTIAWANMCVFLKDGRTYAGVVNFNPKYIKATHEAVGTAAHEIGHALGFSFYRFKKLNMVSRVPNVRGKKEVWVVSSPKVKELARKYHNCPTLEGMELEDGTSRGASLSHWEELSARDELMSPGSRIAYYSAFTLAAFEDMGVYKANYDMAEQLRWGNNSGCGLLENRCFTNGSTAYPELFCKQPSNKQRLLCTYDRLSLGTCKLKN…
>TrangeliXP_029233573.1
MCQLRRSTPFLPLAVFLLLLVCCAAGCLAVDSARKHHCGFDEMMGRWPPATAVVRDVPRRGQGEMQAYTVAAQGVGSEWAPIRIKVSAKDMYDSSRHCTAERPWRLVNGNWQECTEDMMLTEAKKDILLKQLLPAAIKLHAERLSVRPVEYPIPIPDSGLGLCTGLTIPSWHHTIGVSGADLILYIDARVSGATVAWASRCVTLKDGRPYAGVVNFNLRYVRATHETVRTAAHEIAHVLGFSQERFVRFNMLSQIPNVRGKKEVWVVSSPKVKELARRYYNCPTLEGMELNEGNGEKLNLNHWKKRSVWDELMIGQAPAITYSAFTLAAFEDMGVYKANYDMAEPLRWGNNSGCGLLENKCFTNGRTDYPDMFCKQPSNLQGLLCTYDRLSLGTCNLKT…
>TrangeliXP_029233652.1
MCQLRLGTPFVSLAVFLLLLMCFAAGCVADALARKHRCGFAEMMRRGPPATAVVRDVPRRGQGEMQAYTVAAQGVGSEWAPIRIKVSAKDMDDQSKHCLPGKHWRLVDGDWKECTEDIMLTEAKKNIVLKQLLPAAIKMHAERLFVRPVRGPIPIPKKDLGLCTGLNIPSWHHTIGVSVADLILYIDARVSGSAIAWASCCVVLKDGRPYAGVVNFNPKYIKATDELVGAAAHEIGHLLGFSYDRFKKLNMVSEVPNVRGKEYVWVVSSPKVKELARKYYNCPTLEGMELEDGGGPKPSLSHWEERNAMGELMAPAGKLLYYSAFTLAAFEDMGVYKVNYGMADTLRWGNNSGCGLLKNKCFINGRTNYPELFCKQPSNKHRLFCAYDRLSLGYCALKT…
>TrangeliXP_029233686.1
MCQPPRSMPFLSLAVFLLLVCCAAGCLAVDSDRKHSCGFDEMMGRWPPATAVVRDVPRRGQGEMQAYTVAAQGVGSEWAPIRIKVSAKDMDDPSKHCTAERPWRLVDGDWQECTEDIMLTEAKKDIVLKQLLPAAIKLHAERLSVRPVEGPLPIPEKDLGLCHDFTIPPWHHTIGVSGADMVLYIDARVSGSAIAWANMCVFLKDGRPYAGAVNFNPRHIKATDELVGAAAHEIGHALGFSFECLLMFNMVSIIPNVRGKKGVWVVSSPKVKELARKYYNCPTLAGMELEDGGGPNPSLSHWEERNAMGELMAPAGKLLYYSAFTLAAFEDMGVYKANYGMADPLRWGNNSGCGLLENKCFINGRTDYPELFCKQQSFKGRLFCAYDRLSLGYCALKTH…
>TrangeliXP_029233697.1
MRRPRCLAPFIPLVLLLLLLAMHCTGGCLAAASALRHRCNFDEVMRKRGPLPTAVVRELPRKGQGTMQAYTATTKEDEGDWKPIRIRAFVVGANDTSMVCKEAGNVVRGYGGRMKCEETHVLTDAKRKTLEDSVLPRAIKLHTDRLLVKPINGKLIVPRELCGLLKRRHVPEEHMTEGVSDADMVLYVFAGPASGAIAWASSCALLHDGRPVVGVVNVDPQYINGESVDRVVAHEIAHALGFDCQNLRGRGLVSSKYGVRGRPSVTMVTGRNVKEKAAAHFNCDLLEGMELEDYPLKSAGSHWERRNALDELMVSGFSVGRYTALTMAAFEDLGYYKAVWGMAEPMSWGNNSGCEFLTKKCTEINNPATAYPHMLCDASDNATLRCSTERHYVGRCTGN…
>TrangeliXP_029233722.1
EHRCIFDRISRKAGPPMRAVVRELPGRERDGTQVLTASVADWAPLRFKVFSEDMNNASRYCTAAGELSLDLEGGIHACQQQDVLTAKKKSIILNQMLPRAIQLHMDRLHVQPEKRPVIVPNFSSETLCSNFEIPSSHHTRGVPGADMVLYAAAAPIQGTTIAWAVGCSVLPSGRPAVGVINFGPYSVTDSEFGVRIAAHEIAHTLGFEMRFFDARNMTQTIPEVRGKENVVVVSSPKTLEKTRAHFNCTSAPGMELEDEGGGSTVSSHWKRRNVKDELMAGLPGAGYYTALTMAVFEDMGFYRAQWSMAEQMPWGNNSGCELLTEKCLTNGTTQYPEMFCDSTFYLPECTSDHFAVGRCSIYGYNSPLPAQFQYFTDPRVGGLLGDLMDYCPYIKEQEH…
>TrangeliXP_029233734.1
MCQPRCSTPFVSLAVLLLLLMCFAAGCVADAPAQKHRCGFDEMMRRGPPATAVVRDVPRRGQGAMQAYTVAAQGVGSEWAPIRIKVSAKDMDDQWKHCLPGKHWRLVNGSWKECTEDIMLTEAKKNIVLKQLLPAAIKMHAERLSVRPVRGPIPIPKKDLGLCTGLTIPSWHHTVGVSGADLILYVNTAVTDGTVAWASRCVVLKDERRPYAGVVNFNPRYIKATHADVGTAVHEIGHALGFSYDRFKKFNMVSEVPNVRGKEKVWVVSSPKVKELARKYHNCPTLEGMELEDGSSLGASLSHWEELSARDELMSPGSRIAYYSAFTLAAFEDMGVYKANYDMAEQLRWGNNSGCGLLENKCFTNGHTDYPELFCKQPSNKHRLLCTYDRLSLGTCKLK…
>TrangeliXP_029233822.1
MHAYTVAAQGVGSEWAPIRIKVSAKDMDDQLKHCLPGKHWRLVGNSWKECTEDMMLTEAKKDILLKQLLPAAIKLHAERLYVRPMQDPIRMPEKGLGLCTGLNIPSWHHTIGVSGADMVLYVDAVVSESAIAYAAPCVFLEDGRTYAGVAKFDSRHIKATNEAVRTAAHEIGHVLGFSYDRLSRFNMVSKVSNVRGKKEVWVISSPKVKELARKYYNCPTLAGMELEESDGEGYDRSHWKKLSAADEFMNPEAPPMYYSVLTLAAFEDMGVYKANYDMAEPLRWGNNSGCRLLKNKCFTNGRTNYPELFCKQDSSDRKLLCTYDRLSLGNCGLRTYLHPRSPEFQYFDNPTLGGSRLMDYCPYATGRAASGCTNGDTKSIPGSFIGSSSRCVKGEGLLY…
>TrangeliXP_029233825.1
VEHRCTFDERMRKVGALPVLREVPRKGQGAMQAYTAGASSWEPIRIKVFIEDLKNEFRYCTAAGDIRPDYEGGVALCEAAHILTPEKKALLVERLIPESVQLHAARLLVRPMDWIFVGRIAFGACVFFTVPEAHSVEGVHDADFILYIAAGPMADANVAWGAPCSVTIDGRPVIGALNFGPQHISARRGLARAAAHEIAHALGFSMHVFVGRRMVTAARGVRGKPIAYVLSSRKTLQATRKHFNCATAPGMELEDEGGEGTAQSHWERRNAKDELMAGVSGIGYYSALTMAAFEDTGYYRANWGMEELMGWGSNSGCEFLEKKCVENSTTRYPDMFCTEVSTRLHCTSDHLALGICGLVSFQLPLAPQYSYFEHLSLGAPRHELTDYCPTIVSLREGGC…
>TrangeliXP_029233973.1
GRPPTAMVRELPRKGQGATQAYTVATKAEDNSGWAPIRIAVSTEDLKDINKYCTKEGETKPDFRGQNSSCKKDEVLTSEMIKTLVDEIIPVAVGLHAERLLVQRVKTPFVVLPFTEKQGNCQYFKVPDAHQKTGVTDADLVLYVASRSNYGMWAIPCMFGKDGRPIAGALHIVPFHALPVMHSSRITAHTIAHALGFSMEEMKKHDMLLKVTDMRGGTSPVTVVKSPVTLRKAKLHYGCDTIPGMELNNNDGAYFWSLRNAKDELMSLIGERAAGYYTALTMAAFEDLGYYKAVWGMEEPMAWGRNSGCNFLDKPCSEKTPTTYPGVFCDKKDAKSLRCTSNRQAIGTCSADVSQARSGEKETCSFISPASGEPHKSFCTVEGDGTLPGSLRGKGSWCL…
>TrangeliXP_029234087.1
DGRRVKCTEDIILTEAKKDIILKQLLPAAIKMHAERLSVKPVEDTIRMPMPDHGLGPCSNFTIPSWHHTIGVSGADMILYVDAFLGREFVAVADVCATLKDGRPCAGVVNFNPRHVRATDEAVRITTHEIGHALGFSFNQFSEFNMLSNVSNVRGKKEVWVVSSPKVKELARKYYNCSTLEGMELDGEASEEASLIHWNERNTRGELMSPGSRIAYYSAFTLAAFEDMGVYKANYDMAEPLQWGNNSGCGLLENKCLTNGRTDYPELFCSTFWNDHRLLCTYDRLSLGTCNLKTHHQPLQLQFQYFDQPTHGGESQYMEFCSFVRDLEASACTNGNPNKFTGSFIGPGSRCVKGEGLRFDYQEIGDVCVNTQCSGGKLRVQFLGDGTWRDCNEGDTVAP…
>TrangeliXP_029234161.1
GRPPTAVVRELPRKGQGATQAYTVAAKEEGKSDWAPIRIAVSTEDLKDTNKYCTKEKETKPDFRGQNSPCKKDEVLTPDMIKTIVDEILPVAVGLHAERLLVQRVKTPFVVLPFTEKEGNCQYFKVPDAHQKTGVTDADMVLYVASRSNYGTWAVPCTFGEGGRPISGALHIVPFHAIGVMHSARVTAHAIALTLGFSMEQMMKHDMLLNQTGVRGSTSPVTMVKSPVTLNKAKLHYGCDTLKGMELYNHDGVYLWSLRNAKDELMSLRGKGAAGYYTALTMAVFEDLGYYKAVWGMEEPMAWGKNSSCNFLDKPCSEETPTTFSGMFCDKKDAKLLRCTSTRQAIGTCSGDAAKDDGEEKESCSVVHPPRDTPKNLFCTAKGTDTPPGSLHGKGSWCL…
>TrangeliXP_029234235.1
MCQPPRSMPFLSLAVFLLMLVCCAAGCLAADSVRKHRCGFGEMMGRDPPPTAVVRDVPRKGQGEMQAYTVAAQGVGSGWAPIRIKVSAKDIDDPSKHCFPGKHWLLVSGSWQECTDAMMLTEAKKDILLKQLLPAAIKLHAERLSVRPLEGPIRIPDSGLGPCKILNITIPPWHHTIGVSGADLVLYIDTLVSGGTVAWATRCLILEDGRPYTGVTRFNPQHIKATHEAIRTAAHEIAHVLGFSSEFFLRFNMLSQIPNVRGKEEVWVVSSPKVKELARKYYNCPTLEGMELQGTDEVKELSHWKKLSAQDEFMTPVFPSIYYSAFTLAAFEDMGLYKANYDIAEPLRWGNNSGCGLLKNKCFTNDYTDYPELFCKQERSDRQLLCTYDRLSLGKCNIR…
>TrangeliXP_029234283.1
CCAAGCLADAPARKHRCGFDEMMERGPPATAVVRDVPRRRQGEMQAYTVAAQGVESEWAPIRIKVSAKDMYDPSKHCAAVGDMSMPDGRRVKCEGKDLLTEEKKDIILKQLLPAAINLHSERLSVKPESGAVVLPTTRLRTCHKFTIPRKHHTEGVRDADLVLYVNAFPIDATAWAIPCAMLENGRPFASAVNFNPAYIEATHTFVRIAAHEMGHALGFEQGRFWRFNLFSLVFSPSVNRSVWMITSPKVLEVARKYYNCPRLMGVEVEDTGVGSMMSHWKSRNTVDEMMTSLGGGFMYYSAFTLAAFEDMGVYRANYSMAEPLRWGNNSGCGLLENKCLTNGSTDYPDLFCNEFTGRHKLLCTYDRLSLGYCALRTHKQPLPPEYQYFYKPTIGGSLP…
>TrangeliXP_029234644.1
CCFTGCFAATEHICIFDRISRKAGPPLRAIVRELPDRERGGTQVLTASVSDWAPIRFKVFSEDMNNPSKYCTAAGDFRSDLLARTLFCRQQDFFTAEKKSIILNRMLPEAMQLHIDRLHVKPEMRPVVVPFFSSGTPCGKFEIPSSHHTAGVYGADMVLYAAAAPIEGTTLAWAVRCFELPDGRPVVGVINIGPHSVTDSEFSVRVAAHEIAHAIGFGTNVFEEKEMIKTIPEVRGKKNVVVVSSPKTLEKTRAHFKCTSAPGMELEDEGGGGMVLSHWKRRNAKDELMAAINGAGYYTALTMAAFEDMGFFRAQWSMAEQMSWGSNSGCELLTEKCLTNGVTRYPEMFCSSPRNLMKCASDRLALGRCKTTTFPNPLPATFQYFTNPRRGGLLGDLMD…
>TrangeliXP_029234688.1
MCQPPRSMPFLSLAVFLLLLVCCAAGCLAIDSTRKHRCGFDEMMGRWPPATAVVRDVPRRGQGEMQAYTVAAQGVGSEWAPIRIKVSAKDMDDQWKHCLPGRVLRLVDGDWQECTEDMVLTEAKKDIVLKQLLPSAIKMHTDRLSVRPVRGPIPIPNDGIGACSDFTIPAWHHTIGVSGADMVLYVDTLVSEGSVAWASYCATLEDGRPYAGVVNFNPKYIKATHADVGTAVHEIGHALGFLSDRFWWFKMVSQIPNVRGKEYVWVISSPKVKELARKYHNCPTLEGMELEDGGGGGASLQHWEELSARDELMSPGSRIAYYSAFTLAAFEDMGVYKANYDMAESLRWGNNSGCGLLENRCFTNGHTDYPELFCKQPSNTQGLLCTYDRLSLGTCDLKY…
>TrangeliXP_029235473.1
MRQLRLGTPILPLAVFLLLLVCWAAGCLAVAPARKHRCGFDEMMGRWPPATAVVRDVPRRGQGAMQAYTVAAQGLGSEWAPIRIKVSAKDMYDPLKHCTAERPWRLFNGSWKECTDDMMLTEAKKDIILRQLLPTAIKMHTDRLSVRPVEAPMHIPDSGLGLCTGLTIPSWHHTIGVSGADMVLYINARVSKAFLAWAYPCVFLKDGRPYAGIVNFDPQNIRATDEVVRTAAHEIGHALGFSQERFWWFNMVSQIPNVRGKEYVWVISSPKVKELARKYHNCPTLEGMELEDGGGGGASLQHWEELSARDELMSPGSRIAYYSAFTLAAFEDMGVYKANYDMAESLRWGNKSGCGLLENRCFTNAGTAYPELFCKQPSNTQGLLCTYDRLSLGYCELKN…
>TrangeliXP_029236383.1
MCQPPRSMPFLSLAVFLLLVCCAAGCLAVDSARKHRCGFGEMMGRWPQPTAVVRDVPRRGQGEMQAYTVAAQGVGSEWAPIRIKVSAKDMDDSSKHCTAERPWRLVNGNWQECTDDMMLTEAKKDIVLKQLLPAAIKMHTDRLSVRPVEGPIPIPDHGIGMCTGLTIPSWHHTIGVSGADLILYVDALPSNAATAWAFRCVFLEDGRPYVGGVIFNPKHIRATDETVRTAAHEIGHVLGFAFNRFSRFNMVSQVPNVRGKEKVWVVSSPKVKELARKYYNCPTLEGMELDEGSDGMLDLSHWKKLSAQDELMTPDFPSIYYSAFTLAAFEDMGVYKANYDMAEQLRWGNNSGCGLLENECFTNGHTDYPELFCKHPSTRQSLLCTHDRLSLGYCGLYIH…
>TrangeliXP_029237227.1
SVAGKEGWEPIRIVVSTKDVNDNNKHCVFSRSSKSNLLGDRSADCRHDALSAEQRRVLAENVIPAAIKLHADRLLVEPLKGPLKVPNFPRGSICGQFTVPPEHHSKGVDNADMVLYVAAAPGGVWALPCATLENGRPIVGAVNFAPADLFHGRLATRIAAHEIAHALGFDYGKMVAGRMVKNVTGVRGRALSVVVNSTNAAMAAREHYNCDNIQGMELYDFNGDGTTLESHWSHRNAKDELMAPLGGAGYYTELTLAAFADLGYYKVNWAMAEPMGWGRRSGCDLLEKKCSELVNKYPKMFCQEGDPHLRCTSDRYFSGRCTRSIIEALPGGQRDLCNIIDPALNVKDLGAVFKAGEQSPARPGDKPSAWCLDTVPTEGNDEDGGSAAMHTEVKCLGAQ…
>TrangeliXP_029237324.1
HRCIFDRISRKAGPPMRAVVLELPSRERGVTQVLTASGPDWAPIRFKVSSEDMNNPSKYCTAAGDVRSDFEGGIRMCLQQDVLTAEKKFITLNRLIPGAIKMHTDRLHVQPLMLGLRVPNYTSETACGSFTIPSSHHTTGVFGADIFLYAAAAPTEPPSIAWALGCSFLPDGRPVAGVINIGPHAVIDSDSTVRVAAHEIAHVLGFATYVFNPMNMVKTIPGVRGKKNVVVVSSPKTVEKTRAHFNCTSAPGMELEDGGGGIRPSSHWERRNAKDELMASMKGAGYYTALTMAAFDDMGFYRAQWSMAEQMPWGSNFGCKLLTEKCLINGVTQYPEMFCDSTSNLLECTSDRVALGSCKIVGYDDPLPAQFQYFTDPRVGGRSADLTDCCPFIVPLPNM…
>TrangeliXP_029237646.1
HRCMFDEMMARSDSRSVKMVQELPRKGQSAWRAYTASTGVEGTGDWEPVRIVVSKLDLDDPNKYCTQEGQQRPTFQGYAGECREDDVLTSRKKAELLQTILPSAIKLHSERLLVQRMSTSLVVPVSIRQTQCRHFTVPVEHHTNGVPDADTVLYLAAGPSAIFAVPCVTAHKNSRPTVGAMNFYLSGVFHPWFAVRVAAHELAHVLGFSYQQMEAKGVVRTLTTGDYASKSGMVTSTLTKKKAQEHFNCSRLEGMPLRDEYDDASRPHSHWDQRYAKDELMGPTVATGAGFYTALTMAAFEDMGFYKANFSMAEPMRWGKDVGCEFVDEKQCRPDDHTKFPAMFCQKNYSDTMSYCTSDRVALGQCSSSWNDECLFIRSLPFGSCRNEENTALHGSRLG…
>TrangeliXP_029239749.1
GPCVIAEYRCMFDKIAPKWSELGTAVVRELPKAREGRWQAYTAAVSDWAPIRIKVFAEDLKNKLRYCTAQGDIRPDFSGEMVRCQRSDVVTKEKMGIIFTELLPKAVQLHAERLLVRPVRGALTLPLFKLGICSEFTVPVAHHVSGVVGADTILYAAAAPTHDGVVAWASPCVTLRDGRPAAGVLNLNPSFIASTRESIRAAAHEIAHALGFHNELMGRLGMITLLLGVRGKASTFVVSSNETRARAREHYGCNTASGMELEDEGGKGTAHSHWERRNAKDELMNPLVGAGYYTVLTLAVFEDMGYYKANFSMAEPMGWGYKAGCSLLQEKCLKNGVTAHPEMFCSGPSRAPTCTSDRRALGTCMIMVHKNALPHEYRYFSQSNVGGNPDMLMDLCPVI…
>TrangeliXP_029239822.1
MCQPRRSTPFLLLEVFLLLLVCCAAGCLADDSARKHHCGFGEMMGAGSPATAVVRDVPRRRPGAMHAYTIATQGLENEWAPIRIKVFAKDMDDPSRYCTAVGYLRAPNGNTVKCTEKSILTEAKKDIILKELIPAAIKMHTERLSVKPVEVPIPIPTRGLGRCNDFTIPSSHHTIGVSGADLILYVNALPSATSIASANMCVILMDGRPYVGAMNFDPQHIRATHEAVGIAAHEIGHAIGFSHEQFKRFNMISHIPNVRGKEYVWVISSPKVKALVRKYYNCPTLEGMELDESGGRGHWKKRSVLDELMMAYPPVIYYSAFTLAAFEDMGVFKANYGMADTLRWGNNSGCGLLENKCLTNGRTDYPDLFCGQTSIEGRLLCTYDRLSLGYCGIQTHSQP…
>TrangeliXP_029239825.1
MCQPPRSMPFLSLAVFLLLLVCCAAGCLAADSARKHRCGFGEMMGWWPPATAVVRDVPRRGQGAMQAYTIATQGVGSEWAPIRIKVFTKDMDDPSRYCTAVGYLRAPNGSRVKCTEKSILTKAKKDILLKQLLPAAIKMHTERLSVKPVEGPIPIPKKDLGRCSHFTIPSWHHTIGVSGADLILYVNALPSATSIASANMCVILMDGRPYVGAMNFDPRHIRATHEAVGIAAHEIGHAIGFSYDRFSWFNMVSIVPNVRGRENTWIVSSPKVKALVRKYYNCPTLEGMELDESGGRGHWKKRNALDEVMNAHPPSIYYSAFTLAAFEDMGVFKVNYGMADTLRWGNNSGCGLLENKCLTNGRTDYPDLFCGQTSIEGRLLCTYDRLSLGYCGIQTHSQP…
>TrangeliXP_029241290.1
RCVFDEVMGEAEMDSVVVVHRGPGKVGPSSTYFVDVEDRWAPIRIQVFAEDLMKQVAHCSQAEEPKDIKKQKSNVKIWEKEKKSNFVQAKSYCSDWGYASQKVKIITKLVIPEAVKLHAERLLVQPVRGRLRVPSFEHKRNLCRYFTVPRQHRIKGVPDADMVLYVTAGLGKKTWAAPCATVDGRPLVGVMNLALSELVFNRLSVRIAAHEIAHALGFGYRQMQKLSMVANASNVRGMGKAVTRVTSNQVKRRTQRHFGCTQLEGMELQGVPGEALQSHWSTRNARDELMAPIGGAGFYTALTLAAFDDMPFYKARFTMAEPMGWGDKVGCEYLNNKCTAMGSSNYPKMLCGSTDVSNRCTFNRYAVGTCAAHMDATASSISVDGCRTAQALQVGAAGA…
>JMRU01000045-4-34410-32233
EHTCGFGRRKRSAGEQPVTVVREVSRAGQGAWQAYTAATADGWAPLRVLVSTVDLENENQYCTASMDARPDFEGSRLLCGASQVLTAAKKAILTRRSIPEAVKLHTDRLLVKPVTGHLVVPIFSAPHICTPFSIPASHHNPGVTDHDMVLYVAAGPTSESGVVAWAISCASIADGRPAVGVMNFSPNHIADTLRVVRIAAHEMAHALGFESEVFLARGMLTFELEIRGKKNISALTSKRAVEMARKHYNCDTAIGIELEDEGGDGTALSHFERRNAKDELMAGVNGIGFYSVLTLSAFEDTGFYVANWSMAEPMAWGNNSGCELLTGKCVENGVTRYPHMFCTDTDTDVLQCTSHRLALGYCYLSLQESPLPSHFNYFVDPRKGGPDNALMDYCPLVAP…
>JMRU01000114-2-24140-26617
HHCIFDYVPALFXVRSAAFVADSTEAASVESLDNQYKTEELGASEHASSVPDARALTVTDLPNNNEWSAIRINVTTKDLDEDGRHCTKAGTTITTFGGRTWDCTEKDVLTEKKKNVLVKSILPAAVKLHTERLFVRRRSGSLVVPAFSNVTVCGQFKVPGEHRSDAGVPEADIVLYASAAPTLTSAFAWSAVCAVDTDGRPVVGVVNFNPRHIPEDGATPQAIRVAAHEMAHTLGFNLQNLKGEKLKVEKRTVRNKSMHFVTSNNTRAMAARHYGCGSIFGMELEDEMTWTPTPAEESLLMRSKMPHGSYRESSKNDMAKASYSHEDIRVDAAGRAEAYDWDMPARLGYNSHWKRRNAKDELMAGHVGAGYYTAMTMSVFVELGYYRANWSKAEPMRWG…
>JMRU01000158-1-3307-5442
HRCIYDDINWFAGKPAIIQGLQHVEKLTGVVSEVAETRDHKKTDTAEFLKKPPMPSSTSGGYKPIRIKVFMVDSVKGPECNKENEQYVDVYGEKMSCTKGDIMTPKKQEIYEHTIIPEAVKLHTDRLTVLPLITPIVVPNYTDTSVCGRFKIPENHHTEGVDNADMVLYATAAPTVDGAFAWAATCAVQPDGRPLVGVINYSPRHIARTSQAVRVAAHEIAHTLGFNVDIMDKPLRKVSEGNFRGKKIYVFDGWNTRMWGTYHYQCKNFYGMELEDSMSWAEDGKSAEVPQTSPLGLRSAITLEAEEKVSSRTALRQRRRKSNWTDGELSVKFGVSSHWKRRNAKDELMAGLVGAGHYTALTLSAFADMGYYQVDYSKAETMSWGRKVGCEFLQNKSCV…
>JMRU01000167-3-13914-15974
CKEVGQEVPNYEGTNVACTSKDIVTPRKLKVLNFIMDSAFGFLQQAILVDPVDHLEVNAGACSNLVSPAMTIENKDYAVLITANPGRSQGDVIAWARWCAKDSFTGRPVVGHVNFVPSVVGDYYTDLDIHVAMHEITHALGFTDIAANAKPHALPNNTIMPGSMKVFRPELEKTVTIITTPKVVEVARRHFGCPTLDGVEVEDNGGGGTAGSHWKKRILFEEVLVGMITTAKLFYSSFTLAYLEDLGYYSINYTVAEDDFRWGRNRKCRFLYNKCNDQDESVDEFCFSESGLFGSACTHDRLGLGACDVVVHDQELPSNYQYFTDKRRGGSSDLMDYCPAIMGFTDINCVTERIPVGSNIFGSEAGEYSRCFDSNMIAAAFPIINTGGRCFPMACTEAG…
>JMRU01000217-2-20699-22369
LSLFVVLLCCAGACLASPRHRCGFDEIMRENGNHPVAMVAEVPQKGQNSFQKYTVATSDSWAPLRIVVSTKDLDDPSKYCSEVGVERPNFLGGSFFCEDLDIITATSMRILTRRLIPAAVKLHTDRLLIRSGARRLKVPRFDKGTICSNFTVPGFHQRIGVRAADMVLYVAAGPSRKADMWSVPCAAIGDRPIAAAMNVANIKASALRHSTRLVAHEIAHALGFAYELMDSLGMISKVAGVRDKPQVAVVSSKKTKEKTRAHYSCGDLVGMELEDEGGEGKALSHWERRNAKDELMAAPVGLGAYLYTALTMAAFEDMGFFRANWGMEEPMSWGSNAGCGLLKEKCMTNGTTKYPDMFCNGESPSLWMCSSDRLGFGSCMRRSYKEEHPEKYRYFVKNK…
>JMRU01000217-3-17175-19343
HHCGFGELMRQSGTRPLGIVAEVPKKGESAFQAYTAAGSDGWAPLRIVVSTRDLDNTSKYCNQTGVERSTFFSPVNCTESMVLTPEKIAAIKNPIIPAAVKLHTDRLLVQPVSGPLKVPEFAEGSVCKHFTVPSEHHTTGVSNADMVLYVAAGPSERGALVWGAPCAMAEGRPVVGALNIPKVSTLLVRFYSRIAAHGIAHALGFSYEVMVSRGMVANITNVRGKAQVTVVNSSKTVEKARAHYGCDELTGMELEDEDAERTTGSHWERRNAKDELMAAPVGLGTYFYTALTMAAFEDMGFFRANWGMEEPMSWGSNAGVGLGTYFYTALTMAAFEDMGFFRANWGMEEPMSWGSNAGCGLLKEKCMTNGATKYPDMFCSKKGIVKCSSDRFGFGACEF…
>JMRU01000247-2-15878-17632
GSVSVVHELPVQGQGAWQTYTVAAVEENWAPIRIHASAEDLKDTSKYLCTQESQMRRTFSKSEVQVSCEAEDVVTSEKNKLLVDTMIPKAIKLHTDRLQVRSVKGNLKIAPFYSTQTCSKFTVPPTHHTEGVPNADFVLYVAAAPGPIFSDTCSRDTAAARVFGLWGRPISGGLNFRPSLITGMRYHVRIAAHEIAHALGFTRGAMGHSSANIVKYEMKRRNTEESXSVISKKTVEAAQQHYSCKTLKAMPLEVTQANRLHWSRRVAKDELMSPYVDVSSGAYYTALTMSVFHDLGYYRANFSMAETMSWGKGSGCPFVQGKCIENNVTEYPSMFCTATSEALRCTSDRYALGSCVMEKYPILPEQYTYFGNLRLGGPESSKMKHCPIITPTYDTLCAD…
>JMRU01000320-2-2-1981
VVREVPRRGQGARHAYTASQSGAWAPLRILVSTLDLENKWKHCTREGDKRPDYEGDTILCEKKHVLTPEKKRVLDRTIPAAVKLHTDRLLVKPRSSRLRVPRFKQGEPCHQFYVPVTHSRPGIDGYDMVLYAATGPSSNDTVAAWAMTCASWPDGRPAMAVMKFAPEHIPAKQPFVRIAAHEIAHALGFHDTMFNGRTMLTVVSKLRGKATVTVLTSPLAVEKAKEHYNCTRAIGIELEDEGETGTAVMHFERRNARDELMSPIVSTGYYTALTMAVFEDTGHYRANWGMEEPMSWGRDAGCEFLEEKCVKDGHTKYPDMFCTDENPKLLLCTPDRLSLGVCNVTKYPAPVEAQYRYFNDELKSGPDDWLMDYCPIILRPGEAYWCATGDQNTVPSSRF…
>JMRU01000320-3-3084-5348
EHRCGSNKMKKRHLHRGVTVVREVPRRGQGARHAYTASPSGAWAPLRILVSTLDLEDERRYCTALGQHRPSFIGGNAVCYGVHVLTPEKKRVLDRTIPVAVKLHTDRLLVLPVVELLKVPALSAENPCFHFTVPSTHHSPGVEGYDTVLYAAAGPSLGGTTVAWTSVCAHLPGGRPALGAMYFAPEKIDDGPVLARVAAHEMAHALGFEIDFLKGRNMVTVLPLVRGKRKVSVVSSRKVSEWAKVHYNCTRAIGMELEDNGGDGTELSHWKRRNARDELMSPIVSTGYYTALTMAVFEDTGHYRANWGMEEPMSWGRDAGCEFLEEKCVKDGHTKYPDMFCTAGSPKFVCTSDRMALGTCGLYRFSQDVAWEYQYFADRRLAGGRGGFMDYCPIIVPNE…
>JMRU01000400-2-2102-4081
AGWKPIRIKVVVVEPKGSATCKSASDVVSTTFEISVNCTEGDVMTENKKKILVETIIPEAVKLHTERLYVKPAEYRIVVPRFNGGNPCSRFNIPEEHHTAGVDNADMVLYAAAAPTVDGAFAWAATCAVQGDGRPLIGMINYSPRHIARTSQAVRVAAHEIAHTLGLNIKTMEKHARNDDILSISKPDGIINYIFDAPNIRNVTTYHYGCSRSITMLLEHEAPYTAAVMGEEKRLAAETITAPKPGGVAAAPAVTASGDEDDVDDDPPEFDEDDFEPYVKPLPSLNNVRVLYSPHWKRRVAKDELMTGLVGAGRYTLLTLAAFADLKFFMVDWTKAEPMSWGKNAGCDFFLGKTKCVENGVSKYPSMFCADSTDKKLRCTSDRQALGTCAVEKYNTIPS…
>JMRU01000446-6-6014-3846
HRCIFDYVPVLFGVGSADFVPNPTEAVEMQLMASAREDGRLDELEGDREVGDARKINVTELPSHGWSAIRINVSTKDLDMDSRRCTEANRTIRTFGDQEWKCTSEDVLTEEKKKILTEKILPAAVKLHSERLFVARRGLPLVVPNFDERSVCGQFAVPEEHKGKAGVPDTDMMLYVAAAPTLSSAFAWSAVCAVDADGRPLVGVLNFNPRHIATTPQAIRVAAHEMAHTLGFNLEGMKSANLKVERRTVRDKPTYFLTSNNTRAMAARHYSCESTIGMELEDEMTWTPSPAEGSLLMRSKVPRVSLSDFLEEDMADSSDSQEDIRVAAAGRAEAYDWNLPARLGYNSHWKRRNAKDELMAGHVGAGYYTAITMSVFVELGYYRANWSKAEPMRWGNRSG…
>JMRU01000462-3-11442-13502
LLLWCASGCLAAESRQCMFDEIRRKDGAQPLAVVREVPHKDQSGWQAYTLSGGEKTWAPIRINVSTEDMNNPAKYCTRVGDVRPDFMGGTLVCESENILTDEKRKLLVEQTIPAAVKLHTDRLSVKPVTTSVVVEPLKGSVCSHFTVPKGHGTSGVSGADMIMYAAAGPINGGAAWALLCALLGSKRPFVGVVNIDPRSAVATDVGVRMVAHEIAHALGFGYPEMHGLGMVATVKDVRGKSSVLVVSSPKTKEMAQRHYNCSTIEGMELEDEGNYGTSGSHWERRNARDELMSGVSGASYYTALTMAAFEDMMFYKARWGMEEHMRWGHNSGCKLLEEKCLVNGVTAYPDMFCDEPTFIYQPVCTFDRMFLGFCGMYRHGPRLPPQYRYFMDPSKGGDL…
>JMRU01000595-2-1964-3511
GWAPIRFKIFTEDMNIASRYCTAAGQTAPDFAGKTVVCEARDVLTADKKSIIVNRVLPAAVNMHVERLRVQPLTGNIIVPNFPGGICAEFTVPAGHHTAGVSGADMVLYAAAGPTEGSTLAWAVTCAQLRAGRPVVGAMNFGPQSVSASDYSVRVSTHEIAHALGFYDDMMMDRGMLSSVMNVRGKSGVLVVSSPTTMERARSHYNCPTAPGMELEDEGGEGTARSHWERRNAKDELMAGIAGAGYYTALTLAAFADMGFYQVAWDKAEKMSWGYNSGCDLLTKKCLNAGITAYPNMFCNDDNKNNAYCTSDRLALGSCLIVSYTEPLPEQYQYFVDPKISGPSRALMDLCPFIQPYSNTRCATGTPAVMPGSRIGPSSRCLKGDSLHDGVGSINDVCA…
>JMRU01000595-2-4193-5992
SAEHRCIFDQIKRKAGPPMISLVREVPGRGESAVQALTAAVSGWAPIRFKIFTEDMNIASRYCTAAGKTAPDFAGGRVVCKARDVLTADKKSAIVKHVLPAAVNMHVERLRVQPLTGNIIVPNFPGGICAEFTVPAGHHTAGVSGADMVLYAAAGPTEGSTLAWAVTCVQLRAGRPVVGAMNFGPQSVSASDYSVRVSTHEIAHALGFNDDMMMDRGMLSSVMNVRGKRGVLVVSSPTTRAKARSHYNCPTAPGMELEDEGGEGTARSHWERRNAKDELMAGIAGAGYYTALTLAAFADMGFYQVAWDKAEKMSWGYNSGCDLLTKKCLNAGITAYPNMFCNDNYKNNAYCTSDRLALGFCLIVSYLQPLPKQYQYFVDSKKSGHAGALMDRCPYIEPF…
>JMRU01000690-6-2284-656
LLLLCCCAFGGFAAVEHRCVFDKRSTQRPRPVRVARALPMGGGGAWSTYTVSGSHWAPIRIKVFTDDLDKPARHCTAPMQRRPDFAGGTVKCRKVDILSVRKKSLLLREAIPLAVKMHAERLLVRPESDVPLKVPIFTGEYCREFSIPDEHHTEGVSGADMILYAAAGPTEDSTIAWALACATNGDGRPIVGITNVGPEYIKSSAYIIRVLAHELAHALGFDLDLMNELRMVTVLNSLRGKNALVVSTNKTREKARMHYNCSTAPGIELEDEGGVGTVGSHLERRNAKDELMAGIAGAGYYTALTMSIFEDMQFYRANWGMEESMKWGRNAGCSFLNDKCVKDGVTMHPDLFCTVRKTQGLTCTSDHQALGNCLMFTYKKSFPEQFQYFGDLPKGGPLG…
>JMRU01000728-2-401-2266
CCANGCLASDLRRCLFDELRRKSGAQPLAVVREVPRKGQSGWQAYTLSGGEKTWAPIRIKAFTEDMNNQSQYCNQSGVWRPNFRGDTAPCTRDDVLTAEKRAVIVKHTIPLAVELHSSRLLVQREDNNIVVPKFNSVVCASFTVPEAHYTTGVSGADMIMYVAAGPAAGTNVAWAESCASLKDGRPVVGVINFASQSIAVTRFTIRITAHELAHALGFNYEQMKAHKMLSSVTGVRGKPLVTVVSSRKTKQMTQLHYNCSTTPGMELEDEDSDETSGSHWERRNAKDELMTGMSGAGYYTALTMAAFEDMQFFKANWGMEEHMGWGHNTGCKFLNEKCLKNNITDYPNMFCNESTGAVLYCTFDQRALGRCTLTSHKMNVPQSYRYFAESNLGGNGIDL…
>JMRU01000731-6-8580-6949
VLLCVWYGGVCPVLAEHRCAFPKIAAKQGDLPIAVVQELPKGGQTTSQTYTAASPEWKPIRFTAFADDINYNSRYCTKEGDPRPDFMGSLYKCRAPEILTEAKRNTILTVLLPHAVKLHMDRLRVNPLNTNVVVPKFTDRHCRHFSVNPVHRTKGVPKADMVLYVAAGPSRQIKHSWAAPCLVLPNGRPVVGVLNFAPHTITDTREMIRSIAHEIAHALGFHHLTMRRMKMVSKVLGVRQKKDYVYMVSSNATRREARKHYDCDLIRGMELEDEGSDALAPSHWERRNAKDELMSPIVGAGFYTALTLAAFEDMGFFRANWAMAEPMSWGYEAGCWLLKRRCLYGAQTQYPDMFCNKENVLPVCTSDRRALGYCPIIQYDKPLPLSYRYFRNATIGGPQ…
>JMRU01000986-5-2807-843
HHCEFDRIMSARASQPIAVVKELPQPQRNAQKGYIVTDNNWNSIRIVMSMKDLEDATKHCVDEGTSRPTFQGHNADCQSYDVVTLRTMTELTKTVIPAAIKLHADRLQVQRVAHAMKMPKFTQSVCRFFTVPEEHHSEGVPYADMVLYVAAGPGLTFGAPCATLGVNGRPIAGAMNFRLSDMHHPQVAARLAAHQIAHALGFSYGQMDALSMVSSGISVRGKTHNVAMVTSNHTKTMAQKHYDCVTAKGMELEDESYGAYKSHSHWERRNAKDELMAPIVGAGYYTALTMSVFEDMGFFRANWGMEEPMSWGSGAGCYFLTHKCVEGGATKYPNMFCTETTNANAWSCTSDRTSMGWCGTTKEVAALPGHYQYFEDKKTGGLSLALTDHCPVVTLLPFG…
>JMRU01001006-4-3708-1291
HRCIYDYVNVLVKDKKVLFSGSPSSTHNAIMAETSGEVEAAEGMATNNGVPVPSIPSFPRVGRKPIRIKVFMVDPIRGSNCTKEDDKYLNVFGKHKKCTAKDIMTPEKQNILEHTIIHEAVKLHADRLAVDPLKSPIVVPRYSDTTVCGRFNIPEEHHTKGIEGIDMVLYATAAPAVDGAFAWAATCAVHPNGRPLIGVINYSPRHIARTSQAVRVAAHEIAHTLGFNVETMHKQAKMVGISIKEARGKEVFVFDAAKTKVWAKYHYQCKRFYGMEMEDDTVWTSDEVSAEWPQHGELDLRSAVPLGIQAEEAAASQMSKKRRRNLADWELYTMLGVSSHWKRRNAKDELMAGFVGAGRYTAITLSAFEDMEYYSVDYSKAEPMRWGRGAGCDFLNKTC…
>JMRU01001061-1-1-2427
HRCIYDYVSNKLPGVQTVTPIYSTPMQTALPLSTDQGAKTFRPPDSVMRNRFPLPSGDFKPLRVKVFVVATKGSRTCASASGEITTTLGTKVSCTEDDVLTAEKKKILVQTILPEAVKLHTERLYVRPTTFRVAAPNFSDTNACGELDIPEEHHTEGVDDVDMVLYATAAPTADGAFAWAATCAVHPNGRPLIGVINYSPRHIARTSQAVRVAAHEIAHTLGFNVKTMEKYKRTGAGISPKGLQGRKTPVFDAANTKIVTEYFYNCSNKNKMPLENEAPWMAAAEGEAMTPPVRVSPPGVQAASVAGIQAESADVLNSEVPDLEPVVEQRRITVIDMPPPPPLQVEVSSHWKRLVAKDELMTGLVGAGRYTLLTLAAFADLQFYMVDWTKAEPMNWGRN…
>JMRU01001112-3-2385-4871
GYKPLRIKVFAVKANYFQACKSASGEFTSPYGDKVSCTQDDVLTEEKKNILEKTIIPEAVKLHTERLYVKPTEYRVIAPNFKNTNPCSQLDIPEEHKTKGVDDVDMVLYATTSLIVADSFAWAATCAVQGDGRPVIGVINYSPRHIARTSQAVRVAAHEIAHTLGFNVKTMKKHVGKNVPSIVANPRGKDGYVFDAPNTRLVTEYFYNCSNYKIPLESEAPWMAEFEGRATTTSSAASPTSIQAAGAAPMQAVSAAVSPVILDFTGPEFVPRHIPTIDMLPPPLEPLKVSVSSHWKRRVAKDELMTGLVGAGRYTLLTLSAFSDLKFYMVNWTKAETMSWGKNAGCEFLTNEKKCVVGGKSQYPSMFCDESFGNKLKCTSDRQSLGTCIIKENENIPTE…
>JMRU01001190-3-402-2402
RCTFDDMMKQHNGMKGIQVVHESPLAGEEAGQAYTVVSDNWEPIRIRTFTEDLGDPTRYCIEWGERCVKCPGWMKIEINRCTAYDVLTAEMKAALINEVIPMAIKLHADRLLVQRAKTPLIVPPFPEGSLCSNFSVPASHRSEGVPDADMVIYVAAFPREPFSFPCAMNEKRRPVVGVMSFPPHAIPDKLLAVRVAAHEMAHLLGFGYEQMMALKMVSSKTVVRDKKSVVVAEVISPKTVEQARKHYGCEELTGVPLEDMPNMASHWERQNAKDELMGTRVDMGYGLYYTALTMAAFEDMLFYKVRWGMEEPMSWGKDSGCGLLKARCEAPNCPNMFCDRNEFTRCTSDRHSVGACVRDYVDIAIEAYNIVEPFSKGYNDRYLRFMDCAKESEFKLSGS…
>JMRU01001201-4-2684-93
HRCIYDYVSNKLPGVQTVTPIASTPMQTVLADSTRYMIKTDFKLPNSTRNNRLALPEAGYRPLRIKVFMVDPMKGHNCTNEGDKHVNIFGNTMSCTANDVLTEEKKKILEHTILPEAVKLHSGRLYVKPSQYRVVAPNFNDNNPCGELNIPEEHHTEGVDDVDMVLYATAAPTADGAFAWAATCAVHPNGRPLIGVINYSPRHIARTSQAVRVAAHEIAHTLGFNVETMHKEAKKNGKGGVTAKIARKKKVFVFDAAKIKLWGSYHYKCKNFYGMEMEDSMTWTADGQPAEVPQNSAFNLLSTLSNGRTEIESLDESKWKKRGSKWAEWELSTKFGVSSHWKRLVAKDELMAGLVGAGYYTGLTLSAFADLGYYQVDWAKAEPMSWGKGAECEFLQKRK…
>JMRU01001230-5-4168-2102
SAESDAGWGALRIHVSHEDLDLNVTNTSTRICLEGRTRTRGFSVYNVPYLCPDQTIVTAEKRRVLLEVILPKAIKLHSERLTVKNVEGKLKLDAFDDPICKMFTVPKDHFSEGVTNADFVLYVAAAPGPVVARTCSVDKTGATGLARRPTAGALNFDPERIVDTRYSVRIAAHEIAHALGFNRGVIKAAELTSTCKESVNGPTKTGCYLTAPTTMNAIKEHYNCSTEPPTNRTLLEADGDDERNLHWPRRIAKDELMSPYVGATGGAFYTALTMSVFHDLGYYRARFDMAEKMRWGNQSGCGFLNEKCVNKSQSKFGDMFCTESEESGKLLRCTSDRFALGTCSLTTHTTHIPSQFMYFADRSRGGPKAQRMDYCPIITPTAGTVCESGEVERMPGSFV…
>JMRU01001279-1-1843-3927
HRCIYDYVARNRYDIEKVTFSGTTPNKTVWPPHTSTVFSTSFKLTSSEKGDPLLLPEAGYRPLRIKVFMANTKGSQTCESASGEITTTFGTRVSCTANDVLTEEKKKILEQTILHEAVKLHSGRLYVKPSQYRVVAPNFNDNNPCGELNIPEEHHTEGVDDADMVLYATAAPTVDGAFAWAATCAVHPDGRPVIGVINYSPRHIARTSQAVRVAAHEIAHTLGFNVKTIKEHTKLGQASIKKDPKTDMHVYDSANVKKVTSYHYGCSSMKRMPLENEAPWMAAAEGEAMTPPTQISPPGVQAASVAEIQAESADALISELPDLEPVVEQRRITVIDMPPPPPLQVEVSSHWKRLVAKDELMTGLVGAGRYTLLTLAAFADLQFYMVDWTKAEPMNWGRN…
>JMRU01001281-4-3408-1534
LEHLCIFDKLRRHGDVLPIAVVRETARKGEGLWHLFTAAVPGWAPIRIKVFTEDMKSPDKYCTKEGEMRPDFRGENVLCQKGDILTPERNATIINELIPAAVKLHADRLLVRPVMGDLVVPEFSGGLCMHFAIPSSHHKAGVSDADMILYAAAGPTNGMTLAWAMTCSWLRSGRPASGVMNFGPKSITATSLSIRTTAHEIAHALGFNYEQMVILKMISTVRGVRGKNSVMVVSSPKTKEMAQKHYNCSTVEGMELEDEGGQGTARSHWERRNAKNELMAGMSGAGYYTALTMGAFEDMMFYKANWGMEEHMRWGHNSGCKLLEEKCLVNGVSAYPDMFCNKSTGGAMHCTFDRQALGYCSLASHEKPLPEEYQYFESPSVGGQAEALEDYCPTIFPHA…
>JMRU01001328-5-2257-509
CTCVCLAAVGHSCNFDQVMRSSGPPAVVREVAQRRQGAWQAYTAAAPGWEPIRIKVFTEDLKNELRYCTAEGQERPNFVGRNVTCNASDILTADKKALLIDQLLPEAIKLHSDRLLVVPENVIVVRRFVVSACVYFTIPSDHRDPGVSGADMVLYAAAGPTVGENAAWSLFCSTLTSGRPSVGVINFGPQHIAANRVVIRAAAHEIAHALGFSAYLFAEQGMISRVEGLRGKTTAFVVSSKKTLQATRKHFNCSTAPGMELEDEGDEGTALSHWKRRNAKDELMAGVASVGFYSALTMSAFEDTGLYKANWGMEELMSWGNNTGCSFIRDKCMTNNITDYPDMFCNGSSGVPRCTSDRLYLGFCDIVVYNEALKPQYQYFANASFGGSAVQMTDYCPVI…
>JMRU01001401-5-1888-197
LSRAGSAMAEQDDAVHASVVHGLPVKGAAQVYTVVASGDDAHWAPLRISVFAEDLKSTAEHRCTKVGESKTTIQGREVTCALKHVVTEAKAKLLVETLLPEAVKLHTDRLNVKPLTGRLKVPFMYWRASCQGFTVPRDHSSVGVAEADLVLYVAAAPEGMFARSCDRATGSGGSIGRPISGVMNFEPERIVHTRYSVRIAAHEIAHVLGFDSRTMQNVYPRPLWADKLRNEDKVTTLMISEKTKAAAREHYGCKDLPGMELDDADDTLHWKRRNAKDELMSPYVGATGGAFYTALTLAAFADLGFYKPKMDMAEPMSWGRNAGCGFLQKKCMEMNRTEYPQMFCNAPVDALRCTSDRLALGDCGLHRYWECFDTVYRYFDTSTLGGRKDARTDYCPVIT…
>JMRU01001689-1-1-2178
PIRIKVFMVDPLKAHNCTNESDQYVDVLGKTVQCTAGDIMTKEKQEILEYSIIPEAVKLHADRLAVEPLTYPIVAPKYRDTSVCGRLNIPKEHHTTGVDGADMVLYATAAPTVDGAFAWAATCAVHPNGRPLIGVINYSPRHIARTSHAVRVAAHEIAHTLGFNVETMHKRAKLVGISTYEARGKEVYIFDAAKTKQWGAYHYQCKGFHGMEMEDSMTWAADEQSAKVSQSTSLGLKSAVALGIQAQKGTTGRQMSKKRQSDRTEWDLSTKMGVSSHWKRLLAKDELMAGLVGVGRYTAITLAAFSDLQFYSVDMSKAEPMSWGNYSGCDFLKSKSCVTNGKSNYPSMFCDKHDDALLRCTSDRQALGKCVTGKYDDLPAIYSYFKTPTDDGKVLGGRR…
>XP_009316163.1_JMRU
HRCIYDHVNRPADNPDVVDITQQPPQSMGIMAEAAEAHGTTVRETAEVLEQQTTSSSVTSTYMPIRIKVFLLDSVKRPGCKNVGDTYLNVLGKGVSCTKEDIMSQEKWDILNHTIIPEAVKLHADRLNVKPLDKSIVMPNYSDNTICGRLEIPEEHKTKGVKDADMVLYATAAPIVDGTFAWATMCAVHTDGRPLIGMINYSPRHIARTSQAVRVAAHEIAHTLGFSVAVLNARGSVKESSRPFRGRYVYLASKKSVKKQMELHYGCKSSEGMELEDEMVLLPATREKKGRKSVEKEEPIAGLEKFGLSSHWKRRHAKDELMAGLVGAGHYTGLTLAAFEGLGYYSVDYSKAETMSWGKNAKCEFLWVTKCVVNGETPYPSMFCTDSTDKKLRCTSDRQ…
>XP_009314757.1_JMRU
RCEEEDVLTRVKVVTLARVLLPEAIKLHTDRLLVQPVTGAMKFPKLTKGICSHFTVPSSHRTEGVSGADMVLYVAAGPTEDSVVAWASACVELPDGRPVVGVINFSPRFIGGEREIVRSVSHEIAHALGFGYEMIERKGMITNVSGIRGKNNTFVVSSERTRAKAREHYGCNTLAGMELEDEGDAETAHSHWERRNAKDELMSPIVGVGYYTALTMSAFEDMGVYRAQWGMEEPMSWGHKAGCSLLDDKCLTDGVTSHPDMFCRKQTDALSCTSDRRALGHCPIVEYADPLPFEFQYFTEPNVGGKEDLLMNFCPVIVPFLNSDCANGEPSVMVGSRIGPKSACLKSVALRMDGQRIGDVCAEVLCGDGAVYVRYLGNDTWHLCPEGAHITPGTPFTRG…
>XP_009312929.1_JMRU
MNNPAKYCTRVGDVRPDFMGGTVVCKSENILTNEKKTILVEHIIAGAVKLHTERLSVEPVMNNVIVPLLGGILCSYFTVPPYHHTSGVSGADMIMYAAAGPMGGAAAWASTCAVLKSRRPFVGVLNIDPRNAVATDKSVRIAAHEIAHALGFGYDQMNELKMISTVRGVRGKNSVLVVSSPKTKEMAQRHYNCNNIKGMELEDEGNYGTSGSHWERRNARDELMSGISGASYYTALTMAAFEDMMFYKARWGMEEHMGWGHNSGCKLLEEKCLVNGVSTYPDMFCSEAPQKHQPVCTFDRMSLGSCQRAKYTQALPKQFQYFVDPTEGGDPHLMDFCPHVNPFSNAGCTDGQPLATHGSRIGPNSRCVKGESLKLSYMSLADICVDISCSNGTVSVRFV…
>TcMARK_CONTIG_1375-6-9356-6444
VRQPRHATQLLPLLLVLLLMCSASGCIAAAPALAHRRGLNEMMMRIGPLPTAVVREVPRKGQGAMQAYTVASRDDDNTDWKPIRIQVFTDELKSTNRGKKTHCEKAGDESYNIFGEKITCEAEHVLSDKKKELYSKKILPGAVKLHAERLLVRPTSETIKVPRSMGIPCNHFTAPPAHIQSGVAAADFIIYAAARPSSTESMAVWAATCNTLSDLRPSIGAMNFDPRYMTDTAWSVRVAAHEIAHALGFSKERMDEKNLLTSEHSVRGMHRWMVTGKYVQEKAKAHFGCDSLEGMELEDEDGASAIKIPHWKGRHARDELMAPTVGAGYYTALTMAVFADMGYYRVNWSMAEPMSWGNRSGCYFLDKKCNETKDFPTKYPHMFCDANDKETLRCTSDRR…
>TcMARK_CONTIG_1397-3-19401-21428
MRQPRHATPPLPLVVLLLMYCASGCIADDPATRYRCVFDKMKKRSGPLPTVVLREVPRKGQAAMQAYTVGAEGANGEWESLRIEVSIKDLEDESKYCTKVGEVKPDFTGREDVCADGDILTAAKKNELLNEIIPVATKLHTERLLVQRIKTQWKVPEFLAGSQCQYFTVPPSHRGVGVLDADMMLYVAAGTGSETWAIPCAVGKDGRPVAAAMQFTPTVIGYGVHASRVAAHVITHALGFDTDEMAKKKMLLAVPHVRGSPAPVGVVGSPATLEETKNHYKCSTLKGMELQMGLDGLPESHWSVRNAMEEIMSPLGENFAARYTALTMKTLEGLGYYKAVPKMGEPMDWGKNAGCGFLTEQCSAKSPVTYPGMFCNEEDKSLRCSSDRQAFGSCSLNLG…
>TcMARK_CONTIG_1403-4-2770-1019
AAEHHCISDEIEKKVGPRTKAVVLELPTRERGMIQALTASASEWAPIRFQVFAEDLEDPSKYCTAEGQIRPDFTGGTVECKKEDIFTPEKRSILLKSLLPRAFKMHTDRMLVKPLTSLLIVPRFTSAICAQFTIPSSHHTLGVIGADMYLYVSAGPTQDSSLAWATSCSRAPNGRPVVGVINYGPKFITDSVHSVRVSVHEIAHALGFTVRVMGKRNMLKEFEGVRGKAKVLQVSSPKTVEKTREHFNCRSATGMELEDEGGSEGKVSSHWKRRNAKDELMAAKEGIGYYTALTMAALEDTGFYRAIWGMEEPMSWGNNSGCALLTEKCVINGVTQYPEMFCTTESSLRSCTSDRLGLGYCTLKLYDAPLPPQYQYFSDPKLGGARKALMDFCPYIEAH…
>TcMARK_CONTIG_1438-2-41672-44182
MHQPRQTTLILTQVMFLLLYCVGVYVAADPAVKRRCVFDAIMKKYGRVPTAVVREVPRRGQGAMQAYTVASEDDKSDWAPIRFRVFTEDLRNPQKYCSAAGEARSDLRGTRIICRTENILTEEKKNIFESYVIPGALKMHSERLFVRSMRISLVVPHPLYGVCTEFTIPREHQRKGVPHTDMVIYAAAAPVTGAAAWAGPCITLRDGRPFVAVLNYDPRTLILADSTVRQAAHEVAHALGFGYEIMEPLGMVSKIPNVRGKEFVMVVSSAITKEKAREHYNCPTAPGMELEDEGYGGTAGSHWERRNALDELMSGISGASLYTSLTMSAFESMGFYRANWGMEEDMAWGRNAGCALLEKKCIENGVSVVPELFCTNTTPAGHLLCTPGRRGLGSCRLFT…
>TcMARK_CONTIG_1706-2-22193-24784
VEHRCTFDKRMRDAAPMPMVRELPRKGQGAFQAYTASEPEWGPLRIGFFTEDLKNKSRYCTAEGDMRPDYEGNTVRCEEKHILTEEKKAFLINKLLPDSIKLHSDRLLVQPTELFVLPPYFVGACTLFSIPVAHFTEGIIGVDFTLYVAAGPTQDVNVAWGVPCAVGSGGRPAVGALNFGPQHISPRQDLSRAVAHEIAHAIGFSVQLFAESKMVTRLSTFRGKPNVLVVSSEKTLEVTRKHFNCDRAPGMELEDEGGAGTAHSHWERRNAKDEIMAGVSGIGYYSAMTMAAFEDLGYYRANWGMEEVMGWGRNAGCDFLEEKCVNNGTTKYPDMFCIDGSFLFQCTSDRLALGVCGLFAFGQDLHPVYRYFKYPFMGGSPNELTDYCPVIMPSAEGTC…
>TcMARK_CONTIG_1706-2-26327-28243
VEHRCTFDKRMRDAAPMPMVRELPRKGQGAFQAYTASEPEWGPLRIGFFTEDLKNKSRYCTAEGDMRPDYEGNTVRCEEKHILTEEKKAFLINKLLPDSIKLHSDRLLVQPTELFVLPPYFVGACTLFSIPVAHFTEGIIGVDFTLYVAAGPTQDVNVAWGVPCAVGSGGRPAVGALNFGPQHISPRQDLSRAVAHEIAHAIGFSVQLFAESKMVTRLSTFRGKPNVLVVSSEKTLEVTRKHFNCDRAPGMELEDEGGAGTAHSHWERRNAKDEIMAGVSGIGYYSAMTMAAFEDLGYYRANWGMEEVMGWGRNAGCDFLEEKCVNNGTTKYPDMFCIDGSFLFQCTSDRLALGVCGLFAFGQDLHPVYRYFKYPFMGGSPNELTDYCPVIMPSAEGTC…
>TcMARK_CONTIG_1975-5-5854-3224
MRQPRHATPPLPLVVLLLMYCASGCIAADPALAHRRGLDAMMGRSGPLPTAVVREVPRKGQGAMQAYTVASQDDDDSAWRRIRIKVFTEELRSRKTKKKTYCEVVGDKCLNDLGHEVTCEEGHVFSDAKKELYNTKILPGAVKLHAERLLVKLTADKIKVPSNMGSSCEHFTIPIDHIKDGVPDADFIVYAAARPSSTESTAVWGVTCITLGDSRPSIGAMNFDPKYMTDTAWSVRVAAHEIAHALGFSQSSMDEKSLFNSEHNVRGKKRRMVAGKHVKAKAQAHFDCNSLEGMELEDEDGASARKVPHWKERHARDELMAPTVGAGYYTALTMAVFADMGYYRVNWSMAEPMSWGNRSGCDFLQKKCNETNDFDTKYPQVFCDANDNETLRCTSDRRH…
>TcMARK_CONTIG_2227-6-4670-2763
MRPPRHAVLPLPFWFMIMLCCASECLAADAADAAQRQRCGRERMMIRGPLPTAVVREVPRKGQAATQVYTLAKEDEDDDWFPIRIKLSVRDMYDPSRHCTAAGETRIDYDGRPITCRSFDVLTEEKRDILLKQSLPAAIKLHADRLSVKPEKGPLLIPQTSLGACNKFTIPRKHYTVGVEGVDMILYVNAFPTAGELAWATWCAVLKDGRPFASAANFDPKAIAATNLHVRTAAHELGHALGFISDRFLAFGMISELQNVRGKSKVTVISSPKVKEMVRSYYNCPRLEGMELEDEGGEGIEMSHWKKRSAVDELMSSDEGIGYYSVLTLAAFEDMGVYKANYSMAEILWWGNNSGCGLLEKKCLTEGITDYPDLFCNKFPDDTYKLCTYDRLSLGSCNV…
>TcMARK_CONTIG_23-6-58706-57099
MRRPLFTAIITLFLLPLLGCSIGCHALSPISHRCMYDEIMQNTSLPQLKMVRELPRKDRGAWQAYVASTEDDAGDWAPIRIVVSDKDLRDPSKYCTTMGELRPTFMGYNKECQMHDILTSRTRAELLQNVFPSAIKLHSDRLSVRRMSSPLIVPTSIKESHCKHFTIPEEHHTTGVKDADAVIYLAAGTYLTFAIPCFAVTKDVRPTVGAMSFSLSGIHHFWFAVRVIAHELAHVIGFNYGQMSAQNMLRTVSTDYFNKRDGIVTSVLTKQKAAEHYNCKSIQGMPMKEEYGDDSLIHSHWSRRYAKDDLMSSMVSSGTGFYTAMTLAAFEDMGFFKANFSMAETMRWGKNVGCGFVNQNQCKPDDHKNYPEMFCPYDSSQIKRQCTSDRVYLGVCSSG…
>TcMARK_CONTIG_2483-4-14352-10753
MRQPRHATPLLPLVVLLLMYCASGCIAADPALEHRRSFDAMMGRSGPLPTAVVREVPRKGQGAMQAYTVATPDDDDSAWRPIRIKVFTEELKSTKTRKETFCKKAEETCDNVFGEKVTCETGHVFSDQKKELYSKKILPGAVKLHVERLLVKPTGEKILVPRTMGSPCEHFTAPTIHIKDGVPDADFIIYAAAGPSGTESRAVRGVTCITLGDSRPSIGAMNFDPKYMTDTAWSVRVAAHEIAHALGFSRGNMEEKGLLDTEKSMRGKKRRMVAGDHVKAKTRAHFGCNSLEGMELEDEDGASAREIPHWKERHARDELMAPTVGAGYYTALTMAVFADMGYYSVNWSMAEPMSWGNRSGCDFLQKKCSEIKDLPSKYPHMFCDANDKETVRCTSDRRH…
>TcMARK_CONTIG_2840-1-26062-28980
PLVLWLMMCCASGCLAADPAMQHRCGLDEVMKYGSLPTAVVREVPRRGQAAVQAYTVATQDADSEWAPIRIKVSARDLYNQSKHCTAARETRTNYNGNQITCASRDVLTEEKRDVLLRQILPAAIKLHTDRISVKPVKGPIRIPQTRVRICDKFVIPRSHYTVGVSNADLVIYLGALPRPQADGWASICAKLEDGRPFASAVNLAPGGIKATNGFVRIAAHELGHALGFSYHPLSYLRMLSDLTNVRGVKVLMVSSPKVKEMAQKHYNCSTLQGAELENEGDWGGRWSHWEERNLRDELMTSGSGIGYYSALTLAAFEDMGFYKANYSMAEPLRWGNNSGCGLLEKKCLINGTTDYPELFCNQPTDKHTKLCTYDRLSLGHCSLKMYAQPLPPQYQYFT…
>TcMARK_CONTIG_3027-2-3104-4711
IRQPRHATPLLPLLLVLLLMCCASGCIAAVPALEHRRAFDETMKRRSGPLSTAVVREGPRKGQGAMQAYTVATQDKNIGWVPIRIKVFTDELKSTRNLKTYCEKDDYQCENLLGERINCKEEHVLTAEKKKLYTGKILPGAVKLHAERLLVKPTGGNITVRQNMNEPCNHFTAPTEHRRYGVAADFIIYAAAGPSNTESRAVWAATCSTLDDLRPSIGAMNFDPRYMTETAWSVRVAAHEIAHALGFSNQVMGEKSMVEKSADIVRGKHRWMLSGHHIQEKVKAHFGCNSLKGMELEDEDGAWEKVIPHWKERHAWDELMAPTVGAGYYTALTMAVFADMGYYRVNWSMAEPMSWGNRSGCDFLEKKCNATKNLATKYPHMFCNESDKETLRCTSDRRH…
>TcMARK_CONTIG_434-1-42883-44580
SGSVVAAEHHCISEEIEKKVGPRTTAVVLELPTRENGMMRALTASDPDWAPIRFQVFTEDLNDPSKYCTDTKQMRPDFLGETVECRKRDILTTEKKAIILNSLLPRALKMHTERLFVKPLTGRVILPEYSSGVCAQFTIPSSHHTEGVTGADMFLYVSAGPTQCSIRAWATTCLKLDDGRPVIGMANYGPKVVTDSEYSVRVSVHEIAHALGFIVEIMKKRNMLEVIKGVRGKAEVLQVSSPKTVEKTREHFNCMSATGMELEDEGGEGTESSHWKRRNAKEELMVAKEGIGYYTALTMAALEDTGFYRANWGIEEPMSWGNNSGCALLTEKCVINGVTQYPEMFCTAKSSLLLCTSDLLALGYCAIELYDAPLPPQFQYFSDPKLGGPSRSLMDFCPY…
>TcMARK_CONTIG_532-3-35229-36986
EHHCISEEIEKKVGPRTTAVVLELPTRENGMMRALTASAPEWAPIRFHVFTEDLNDPTKYCTAEKQMRPDFIGGTLECKKKDILTKEKKSIILNSLLPRAFRMHTDRLSVKPLTGTLIVPRYPSGICAQFTIPSSHHTEGVTGADMFLYVSAGPTQYSTLAWATTCSQLVNGRPVVGVVNYGPSSVTDSEHSVRVSAHEIAHALGFSVWLLKECKMLKVVKGVRGKEEVLQVSSPKTVEKAREHFNCMNATGMELEDEGGEGTASSHWERRNAKDELMAGISGIGYYTSLTMAALEDTGFYKANWGMEEPMSWGNNSGCALLNEKCLTNGVTNYPEMFCTAETDLFSCTSDRLALGYCTIFLYTADLPSQYQYFSNPKLGGSAYALMDFCPYVQPYSNT…
>TcMARK_CONTIG_53-5-22617-20932
DPAVRHRCGFDAMMKKYGRRPTAVVREVPRRGQGAMQAYTAAREDGDDGWAPIRIKVSAEDMHDPLRHCTAAGDLRIDYDGRPITCEADDVLTEERRSIILRQTLPAAIQLHSERLSVRPVTRPVVIPHTGLGLCKNFTIPQKHHTAGVAGADVILYANIFPTSGLTAWASQCVRMDDGRPFAAAVNFAPREIEVTSRNVRVAAHELGHALGFGRTPFSLFHMVSDVPNVRGMSKVSVISTSKTKAMARQYHNCHTLEGIELEDEGGSTSALSHWKKRNMRGELMTSVVEVGLYSALTLAAFEDMGFYLANYSAAEMLWWGNNSGCGLLEKKCLTDGVTEYPDLFCNHVDDYGFCTYNRLSLGFCRLKRHEEAFPEEYRYFADPRVGGVGRYMSRCPYV…
>TcMARK_CONTIG_733-6-37523-35853
EHHCISKEIEKKVGPRTTAVVLELPTRGRGMMRALAASDDEWAPIRFQVFTEDLNDPTKYCTAEGQLRPDFFGGTVECKEKDILTEEKKSIILNSLLPRAFKMHSERLLVKPLTDRVIVPTHSSGICAQFTIPSSHHTVGVTGADMYLYVSAGPTKGLTVAWATSCSQLANGRPVTGVMNHGPSSVTDSVYSVRVVVHEIAHALGFIVELMKERNMLTEVKGVRGKEKVLQVSSPKTVEKTREHFNCMSATGMELEDGGAEGTSSSHWKRRNAKDELMAGISGVGYYTALTMAAFEDTGFYKANWGKEEPMSWGNNSGCALLTEKCAINGVTQYPEMFCTAETDVFLCTSDRLALGHCTILLYDVPLLPEYQYFSNPKLLGSPDSLMDFCPYIELHENT…
>TcMARK_CONTIG_2951_2182_1_1
MMLTLMCCSSGCLAAGLKYHCIFDDAMRVDRTKSMPVVMKNVPLAKGSASQTYTVIGENGWAPIRINVSTRDLDDKRKYCSSDRSQVKNLLNNYPECQGDAFSSNMRKILIERVVPAAVKLHADRLLVQPLEGPLVVPQFAEGSVCSRFTVPAEHRSTGVANSDMVLYVAAAPGGVWALPCATLEDGRPVAGVMNIAPAVLFHGRLATRIAAHLMAHALGFSYPHMASRSMVMNVTGVRGRALLVVVNSTNAAMAAREHYDCDDIYGMELQDQKGDGSTLESHWSQRHAKDELMAQIGGAGYYTELTLAAFADLGYFKVNWGMAEPMGWGKKSGCELLQKRCSELNMSKYPHMFCNRGDGVKRCTSDRYSRGLCRWSIVEVSKNRPMDSCPIIDPVINV…
>dm28c_7_320_2_530
RHTMLFQLLLLCCVSGSVAVAEHHCISDEFEKKVGPRTTAVVLELPTRGGGMMRALTASAPEWAPIRFQFFTEDLNDPSKYCTAEGQIRPDFAGGTLECKEKDILTKEKRSIILNSLIPRALKMHADRLLVKPLTGRVIVPRYSSGTCAQFTIPSSHHTVGVTGADMYLYVSAAPITDSALAWAAACSQLPDGRPVFGVMNYGPRSVTDSEHGVRVSAHEIAHALGFSVWLLNERKMVKEVKGVRGKAAVAQVSSPKTVEKTREHFNCVSVTGMELEDEGGKGTALSHWKRRNAKDELMTGISGIGYYTALTMAAFEDTGFYKANWGMEEPMSWGNNSGCALLTEKCVINGVTKYPEMFCTARSRPLLCTSDRLGLGHCAMELYDAPLPPQFQYFSNPK…
>dm28c_8_66_7_548
MRQPRHATPLLPLVVLLLMYCATGRIAAADPATQYRCGFDEMMRRSGPLSTAVVREVPRKGQGAMQAYTVATLDDDSDWEPIRIAVSTGDLEGGTNKKKYCEEGEDKCYNALGHEVLCTPEHVLTEAKKQLYTQKIIPGAVKLHAERLLVKHTVDKITVPRSPNEPCDQFTIPTRHKSDGVPNADFIIYAAARPSGTNSRAVWAATCITWSDSRPSIGAMNFDPNYMTDTAWSVRIAAHELAHALGFSKERMEEKSMLNSKYIVRGMKRWMVAGNHVQAKTRAHFGCNSLEGMELEDEDGASARKIPHWKERHARDELMAPTVGAGYYTALTMAVFADMGYYRVNWSMAEPMSWGHRSGCDFLEKKCSEMTDFPTRYPHMFCDDSDNKTLRCTSDRRHV…
>dm28c_8_117_7_550
MRQPRHATPLLPLVVLLLMYCATGRIAAADPATQYRCGFDEMMRRSGPLSNVVVREVPRKGQGAMQAYTVAAQDDDSDWEPIRIKVFTEELEKKRNKKKTFCEKAGETCETVLGEKVNCEARDIFSQEKKQLYTQKIIPGAVKLHAERLLVKPTADKITVPRSLNEPCNHFNPPSEHIRDGVPDADFIIYAAARPSGTNSRAVWAATCITWSDSRPSIGAMNFDPNYMTDTAWSVRIAAHELAHALGFSQRNMEEKSMLNSKYIVRGRSRWMVAGNHVQAKTRAHFGCNSLEGMELEDEDGASSRKIPHWKERHARDELMAPTVGAGYYTALTMAVFADMGYYRVNWSMAEPMSWGHRSGCDFLEKKCSEMTGFPTKYPHMFCDDSDKETLRCTSDRRH…
>dm28c_8_137_7_550
MRQPRHATPLLPLVVLLLMYCATGRIAAADPATQYRCGFDEMMRRSGPLSNVVVREVPRKGQGAMQAYTVAAQDDDSDWEPIRIKVFTEELEKKRNKKKTFCEKAGETCETVLGEKVNCEARDIFSQEKKQLYTQKIIPGAVKLHAERLLVKPTADKITVPRSLNEPCNHFNPPSEHIRDGVPDADFIIYAAARPSGTNSRAVWAATCITWSDSRPSIGAMNFDPNYMTDTAWSVRIAAHELAHALGFSQRNMEEKSMLNSKYIVRGRSRWMVAGNHVQAKTRAHFGCNSLEGMELEDEDGASSRKIPHWKERHARDELMAPTVGAGYYTALTMAVFADMGYYRVNWSMAEPMSWGHRSGCDFLEKKCSEMTGFPTKYPHMFCDDSDKETLRCTSDRRH…
>dm28c_8_163_7_548
MRQPRHATPLLPLVVLLLMYCATGRIAAADPATQYRCGFDEMMRRSGPLSNVVVREVPRKGQGAMQAYTVAAQDDDSDWEPIRIKVFTEELEKKRYKKKTFCENAGETCETVLGEKVNCEARDIFSQEKKQLYTQKIIPGAVKLHAERLLVKPTADKITVPRSLNEPCNHFNPPSEHIRDGVPDADFIIYAAARPSGTNSRAVWAATCITWSDSRPSIGAMNFDPNYMTDTAWSVRIAAHELAHALGFSQRNMEEKGMLNSKYIVRGRSRWMVAGNHVKAKTRAHFGCNSLEGMELEDEDGASSRKIPHWKERHARDELMAPTVGAGYYTALTMAVFADMEYYRVNWSMAEPMSWGHRSGCDFLEKKCSEMTDFPAKYPHMFCDDSDNETLRCTSDRRH…
>dm28c_8_175_7_549
MRQPRHATPLLPLVVLLLMYCATGRIAAADPATQYRCGFDEMMRRSGPLSNVVVREVPRKGQGAMQAYTVATLDDDSDWEPIRIKVFTEELEKKRNKKKTFCEKAGETCETVLGEKVNCEARDIFSQEKKQLYTQKIIPGAVKLHAERLLVKPTADKITVPRSLNEPCNHFNPPSEHIRDGVPDADFIIYAAARPSGTNSRAVWAATCITWSDSRPSIGAMNFDPNYMTDTAWSVRVAAHELAHALGFSQRNMEEKGMLNSKYIVRGRSRWMVAGNHVQAKTRAHFGCNSLEGMELEDEDGASSRKIPHWKERHARDELMAPTVGAGYYTALTMAVFADMGYYRVNWSMAEPMSWGHRSGCEFLEKKCSEITDFPTKYPHMFCDDSDNETLRCTSDRRH…
>dm28c_8_182_7_548
MRQPRHATPLLPLVVLLLMYCATGRIAAADPATQYRCGFDEMMRRSGPLSNVVVREVPRKGQGAMQAYTVATLDDDSDWEPIRIKVFTEELEKKRNKKKTFCEKAGETCETVLGEKVNCEARDIFSQEKKQLYTQKIIPGAVKLHAERLLVKHTVDKIKVPRSLNEPCNHFNPPSEHIRDGVPDADFIIYAAARPSGTNSRAVWAATCITWSDSRPSIGAMNFDPNYMTDTAWSVRVAAHELAHALGFSKERMEEKSMLNSKYIVRGRSRWMVAGNHVKAKTRAHFGCDSLEGMELEDEDGVSSRKIPHWKERHARDELMAPTVGAGYYTALTMAVFADMEYYSVNWSMAEPMSWGHRSGCDFLEKKCSEMTDFPAKYPHMFCDATDKETLRCTSDRRH…
>dm28c_8_318_7_547
MRQPRHATPLLPLVVLLLMYCATGRIAAADPATQYRCGFDEMMRRSGPLPTAVVREVPRKGQGAMQAYTVATLDDDSEWEPIRIAVSTEDLEGGTNKKKYCEEGKTECYNALWHKVLCTPEHVLTEAKKQLYTGKIIPGAVKLHAERLLVKPTVDKITVPRSLNEPCNQFTIPTKHKSDGVPDADFIIYAAARPSGTNSMAVWAATCITWSDSRPSIGAMNFDPKYMTDTAWSVRVAAHELAHALGFSKERMEEKSMLNSEYSVRGMKRWMVAGNHVQAKTRAHFGCDSLEGMELEDEDGASSRKIPHWKERHARDELMAPTVGAGYYTALTMAVFADMEYYRVNWSMAEPMSWGHRSGCDFLEKKCSEMTDFPTKYPHMFCDDSDKETLRCTSDRRHV…
>dm28c_22_126_92_619
RQPRHATPLLPLVVVLLMYCASGCVAAADPATQYRCGFDAMMRRSGPLPTAVAREVPRRGQGAVQAYTVAAEDANNGWESLRIMVSVKDLEDETKHCSKVGETKPDFTGRDRECAADDILTAEKKRTLLDEIIPVAVNLHAERLLVQRINVPWVMPGFGERSRCQYFTVPPSHRGVGVLGADMVLYVAAGTGSEVWAVPCAVWQDLRPVAAAMQFTPNLVGYGMHASRAAAHFIAHALGFSVQEMTRRNMLLAVDGVRGSPTPVAMVNSTATLEEAKRHYRCSSIKGMELQMGPDGLPESHWSVRNAKDEIMCPLGEHFAGRYTELTMKTLEGLGYYKTVPGMGEPMDWGKNAGCDFLNKQCSAKSPVTYPGMFCNEEGMSLRCSSDRQTIGPCFVSVG…
>dm28c_22_210_13_530
CCFSGSVAVAEHHCISDEIEKKVGPRKTAVVLELPTRGGGMMRALTASPPEWAPIRFQVFTEDLNDPSKYCTAEGQIRPDFAGGTLECKGEDILTKEKRSIILNSLIPRALKMHADRLLVKPLTGGVIVPRYSSGTCAQFTIPSSHHTVGVTGADMYLYVSAAPITDSALAWAAACSQLPDGRPVFGVMNYGLSSVTDSEYGVRVSAHEIAHALGFSVWLLNERKMVKEVKGVRGKAAVAQVSSPKTVEKTREHFNCMSAIGMELEDEGGEGTTSSHWERRNAKDELMAGASGIGYYTSLTMAAFEDTGFYKANWGKEEPMSWGNNSGCALLTEKCVINGFTQYPEMFCTAESRLLLCTSDRLDLGYCAMELYYIPLPPQYQYFPNPKLGGESDLLMDF…
>dm28c_23_90_2_509
RHTMLFQLLLLCCVSGSVAVAEHHCISDEIEKKVGPRTTAVVLELPTRESGMMRALTASDPEWAPIRFQVFTEDLKDPSKYCTAEGQIRPDFTGGTVECNKRDILTKEKRSIILKSLIPRALKMHTDHLLVKPLTGYLIVPEFFSGVCAQFTIPSSHHTEGVSGADMYLYASAGSTKGSSVAWATSCSHLADGRPVAGAVNYDPSFVTDSEYSVRVSAHEIAHALGFIVRIMNERNMLKEVKGVRGKAAVVQVSSPKTVEKTREHFNCMSATGMELEDEGGSGTASSHWKRRNAKDELMAGVSGIGYYTALTMAALEDTGFYKANWGKEEPMSWGNNSGCALLTEKCVINGVTKYPEMFCTAESRLLLCTSDRLGLGHCTIELYDAPLPPQFQYFSNPK…
>dm28c_23_94_2_509
RHTMLFQLLLLCCVSGSVAVAEHHCISDEIEKKVGPRTTAVVLELPTRESGMMRALTASDPEWAPIRFQVFTEDLKDPSKYCTAEGQIRPDFTGGTVECNKRDILTKEKRSIILKSLIPRALKMHTDHLLVKPLTGYLIVPEFFSGVCAQFTIPSSHHTEGVSGADMYLYASAGSTKGSSVAWATSCSHLADGRPVAGAVNYDPSFVTDSEYSVRVSAHEIAHALGFIVRIMNERNMLKEVKGVRGKAAVVQVSSPKTVEKTREHFNCMSATGMELEDEGGSGTASSHWKRRNAKDELMAGVSGIGYYTALTMAALEDTGFYKANWGKEEPMSWGNNSGCALLTEKCVINGVTKYPEMFCTAESRLLLCTSDRLGLGHCTIELYDAPLPPQFQYFSNPK…
>dm28c_21_343_207_654
TIIRGNGWAPIRINVSTNDLYNTRKYCSTKYSYVKNLLTDYYECEGNALSDNKRKILIENVVPAAVKLHADRLLVQPLEGPLIVPPFAAGSVCSRFTVPAEHRSKGIANSDMVLYVAAAPGGVWALPCATLEDGRPVVGVMNIAPAVLFHGRLATRIAAHLMAHALGFAHSHMASRSMVRNITGVRGRALSVVVNSTNAAMAAREHHDCDDIYGMELQDQNGDGSTLESHWSQRHAKDELMAPIGGAGYYTELTLAAFADLGYFKVNWDMAEPMGWGKKSGCELLQKRCSELNLSKYSHMFCKINDGVKRCASDRYSSGWCQRSIIELSKQRSMDSCHIIDPAMDVRDLEVVFEGRKYLSTRPGDMPSSWCLDTLPTNTTHEKFTGHTYLSAAMHAELK…
>dm28c_15_400_7_559
MRLPRHATPPLPLLVLLLIYCTIGCMAAAPALQHHRGFDEIMRRSGPLRTAVLREVPRKGQGAMQAYTVAAQDDDSGWEPIRIEVFTEDLKSTNRKKMYCENDGDECENILGEKMTCKRENVLTEAKKQLYTEKILPGAVKLHAERLLVRPASEKVTVPRTIGSPCERFTVPIEHKKNGGVPNFDFIIYAAARPSNTESMAVWAATCNTWGDFRPSIGAINFDPRYMTDTAWSVRVAAHELAHALGFSKESIAGKSIETFEKSVRGKHRKMVAGKHVQAKAQAHFGCDSLDGMELEDEGGTREKAIPHWKERHARDELMAPTVGAGYYTALTMAVFADMRYYRVNWSMAEPMSWGRSTGCDFLADKCNTTDNIAAKYPHMFCDDSDKKTLRCTSDRRHV…
>dm28c_45_202_2_448
APIRFRVFTEDLNEPSKHCTAEKQFRPDFIGGTLECNKRDILTKEKRSIILNSLLPRAFRMHTDRLLVKPLTGRVIVPRYSSGVCAQFTIPSSHHTEGVFGADMYLYVSAGPTQYSTLAWATACSQLTDGRPVVGVVNYGPSSVTNSEHSVRVSAHEVAHAIGFSVWLLKERNMLQEVLNVRGKAKVLQVSSSKTVEKTREHFNCVNATGMELEDEGGEGTASSHWERRNAKDELMAGISGIGYYTSLTMAALEDTGFYKANWGTEEPMSWGNNSGCALLTEKCLINGVTKYPEMFCTAETGLFLCTSDRLALGYCTTYLYTAELPQQYQYFSNLKLGGSAYAFMDLCPYVQPYSNTWCSNGEASVMHGSRVGPRSKCLKGDGLVDFMGRIGDVCAEVS…
>dm28c_36_30_7_567
MRLPRHATPPLPFLVLLLMYCTIGCIAAAPALQHHRGFDEMMGRSGPLRTAVLREVPRKGQGAMQAYTVAAQDDDSGWEPIRIKVFTEDLKSTNRKKMYCENDGDECENILGEKMTCKRENVLTEAKKQLYTEKILPGAVKLHAERLLVRPASEKVTVPRTIGGLCERFTVPIEHKKNGGVSNFDFIIYAAARPSNTESMAVWAATCNTWGDFRPSIGAINFDPRYMTDTAWSVRVAAHELAHALGFSKGSIEGKSIETFEKSVRGKHRKMVAGKHVQAKAQAHFGCESLDGMELEDEGGTREKAIPHWKGRHARDELMAPTVGAGYYTALTMAVFADMGYYRVNWSMAEPMSWGHRTGCDFLADKCNTTDNLAAKYPHMFCDDSDKKTLRCTSDRRHV…
>dm28c_36_311_7_559
MRLPRHATPPLPLLVLLLIYCTIGCMAAAPALQHHRGFDEMMGRSGPLRTAVLREVPRKGQGAMQAYTVAAQDDNSGWEPIRIKVFTEDLKSTNRKKMYCENDGDECENILGEKMTCKRENVLTEEKKQLYTEKILPGAVKLHAERLLVRPASEKVTVPRTIGGLCERFTVPIEHKKNGGVPNFDFIIYAAARPSNTESMAVWAATCNTWGDFRPSIGAINFDPRYMTDTAWSVRVAAHELAHALGFSKESIEGKSIENFEKSVRGKHRKMVAGKHVQAKTQAHFGCESLEGMELEDEGGTREKAIPHWKERHARDELMAPTVGAGYYTALTMAVFADMRYYRVNWSMAEPMSWGHRTGCDFLVNKCNTTDNLAAKYPHMFCDDSDKKTLRCTSDRRHV…
>dm28c_53_174_134_621
PFSTTVVREVPRKGQGTMQAYTVATQDDNSGWEPIRIKVFTDGLKSTRRKETYCQRVGDECDNLLGERITCKEEHVLSEAKKKMYTENILPGAVKLHAERILVKPTGKNITVPSNLNELCKHFTAPTEHRRHGVAADFVIYASAGPSGTDSKAVWAATCNTWEDLRPSIGAMNFDPTYMTDTAWSVRVAAHEIAHALGFSEKSMDEKSILKNSAKIMRGNFRRMVAGDHVQEKAKAHFGCDSLEGMELEDEGGTREKAIPHWKGRHARDELMAPTVGAGYYTALTMAVFADMGYYSVNWSMAEPMSWGNSTGCDFLEKKCNATDNLAGKYPHMFCDDSDKETLRCTSDRRHVGTCTASIVENEGHVAEKDFCPVVFSYFHEKSSGIKYNTCTDKDVNYL…
>dm28c_112_34_25_723
HHCVFDRLPRNVGDVTGGEEPASPVTVSVGSDWAPLRIKVFTDDLEGLGGFCTRAGEHVNMFFGKEMVCQEEDILTEEKVDILENVILSEAAKMHSERLLVRPLDGPLVVPRFREGSVCGKFPVPEEHHTDGVPDADMVLYATAVPTFKPTFAWAMPCATLGPRGRPVVGVINYNPRHIENTSQHIRVAVHEMAHALGFIVADMEEQALVRREVGVRGRSSVHVVNSRNTLEQARRHYGCESAPGMELEFAPPMRNPAAPGGKAPPPAPGAPAKVSPKPSSSETAPSAGSPPAQSAQSAPAAPSPSSAALQGPGQPPQTSKPQPQPQAASLPSGGTNNLQGNGLRSEGGSSTEATAASGRRNVIRHVTDAERRAEGERPKRSHAGPRSGLTDGPPMYLP…
>dm28c_112_40_92_544
NKSCSDVGQFVSNFLGDEVRCTADDILTPRKIRMIKIMVKRACNFLEQAILVDPLDELNVMAESCPFLGHSSLRVTEKDYVLFVTANPRSSARGVIAWARSCERISTGRPSVGHANFIPSFFGEYATENDIHVAMHEITHALGFTNLATNAKSHVGPGGKVLPGFARVFRPKLGKVVTLVTSPKVVEVARKHFGCPTLDGVEIEDGGKSGTAGSHWKKRILYEEALVGSITSANLFYSSFTLAYLEDLGYYSINYSMAEDNFRWGRNRSCRFLYNKCNDQDEDVDEFCFGKGNAMKSSCTNDFLGMGSCDIMRHNAVLPVDYRYFTDPRMGGSIPLMDYCPSVQVYSNWNCISEVTAEVPNFLGNEMGQHSRCFSSNLVTGASPFFSTGFRCFPMVCTE…
>dm28c_124_19_92_619
RQPRHATPLLPLVVVLLMYCASGCVAAADPATQYRCGFDAMMRRSGPLPTAVAREVPRRGQGAVQAYTVAAEDANNGWESLRIMVSVKDLEDETKHCTKVGETKPDFTGRDRECAADDILTAEKKRTLLDEIIPVAVNLHAERLLVQRINVPWVMPGFGERSRCQYFTVPPSHRGVGVLGADMVLYVAAGTGSEVWAVPCAVWQDLRPVAAAMQFTPNLVGYGMHASRAAAHFIAHALGFSVQEMTRRNMLLAVDGVRGSPTPVAMVNSTATLEEAKRHYRCSSIKGMELQMGPDGLPESHWSVRNAKDEIMCPLGEHFAGRYTELTMKTLEGLGYYKTVPGMGEPMDWGKNAGCDFLNKQCSAKSPVTYPGMFCNEEGMSLRCSSDRQTIGPCFVSVG…
>dm28c_123_31_30_516
VEHRCTFDKRTRDGAPLPMVRELPRKGQGAFQAYTASEPEWGPLRIVFFTEDLKNKSRYCTAEGDMRPDYEGNTVKCEKKHILTEEKRALLVNKLLPDSIKLHSDRLLVQPTELFVLPPSFVGACTLFLIPDGHFTEGITGADFILYVAAGPTHDVNVAWGVPCALRSGGRPAVGALNFGPQHISSRQDLSRAVAHEIAHALGFSVQLFTESKMVTKLSKIRGKSNVLVVSSEKTREVTRKHFNCDRAPGMELEDEGGAGTAQSHWERRNAKDEIMAGVAGIGYYSAMTMAAFEDLGYYRANWGMEEVMGWGRNTGCDFLEEKCVNNGTTKYPDMFCVDGSFLFQCTSDHLALGVCGLFDFGRDLHPVYRYFKYPSMGGSPSELTDYCPVIMPSGEGAC…
>dm28c_163_24_28_602
HHCVFDRLPRNVGEVTGGEEPASPVTVSVGSDWAPLRIKVFTDDLEGLGGFCTRAGEHVNMFFGKEMVCQEEDILTEEKVDILENVILSEAAKMHGERLLVRPLDGPLVVPRFREGSVCGKFPVPEEDHTDGVPDADMVLYATAVPTFKPTFAWAMPCATLGPRGRPVVGVINYNPRHIENTSQHIRVAVHEMAHALGFIVTDMEGQALVKREVGVRGRSSVHVVNSRNTLEQARRHYGCESAPGMELEFAPPMRNPAAPEGRGRGAGRPGERRERGEGRSFPDLPGGRGAGRLPAEPVRRRERERILRLRAAQHISASTQAAADGTLSTGTTLTVVEKQWRPSSWFGLMSHWGRRNAKDELMASFVDSGYYTAITMALFTDLGYYKANFEMAEPMSWG…
>dm28c_158_42_72_519
TVIGRNGWAPIRINVSTNDLYNTDMYCRSNRYYVKNLLTGYEECQGNALSEDKRKILIENVVPAAVKLHADRLLVQPLKGPLVVPQFAAGSVCSGFTVPAEHRTKGVANSDMVLYVAAAPGGVWALPCATLEDGRPVVGVMNIAPAVLFHGRLATRIAAHLMAHALGFAHSHMASRSMVRNITGVRDRALSVVVNSTNAAMAAREHYNCDDIYGMELQDQEGDGSKLESHWSQRHAKDELMAPIGGAGYYTELTLAAFADLGYFKVNWRMAEPMGWGKNSGCELLQKRCSELNLSKYSHMFCNSDEFVERCASDRYFRGRCQRSIIELSKQRSMDSCPVIDPEMEVWDLEAVFEDGKYLTARSDDIPSSWCLDTLPTNKTDGKYRGNTYLSAAIYEELK…
>dm28c_197_20_7_547
MRQPRHATPLLPLVVLLLMYCATGRIAAADPATQYRCGFDEMMRRSGPLSNVVVREVPRKGQGAMQAYTVASQDDDSDWEPIRIKVFTEELEKKRNKKKTFCEKAGETCETVLGEKVNCEARDIFSQEKKQLYTQKIIPGAVKLHAERLLVKHTADKITVPRILNEPCNHFNPPSEHIRDGVPDADFIIYAAARPSGTNSRAVWAATCITWSDSRPSIGAMNFDPNYMTDTAWSVRVAAHELAHALGFSQRNMEEKGMLNSKYIVRGRSRWMVEGNHVQAKTRAHFGCDSLEGMELEDEDGASARKIPHWKERHARDELMAPTVGAGYYTALTMAVFADMGYYRVNWSMAEPMSWGHRSGCDFLEKKCSEMTDFPAKYPHMFCDATDNETLRCTSDRRH…
>dm28c_251_3_1_536
MRRFLSTVLLFLLWLAGGPCALAEHRCIFDRVALNLSQLQTAVVQELPRGRAGAWQAYTVSTPDWAPIRIKVFAEDLKDTTKYCTVRGDVRSDFTGGRVLCRRQDVLTKEKMRIMVNSLLPEAVKLHTERLFVQPVSGVLRLPRFRLGVCGEFTVPIAHHLSGVVGADMLLYAAAAPTIGGTVAWASTCVTLQDGRPAAGVLNLGPSFIAPKRESIRVVSHEIAHALGFNSILMWRLGMISRRSDVRGKARTFVVDSNETLARAREHYDCRTAPGMELEDEGGEFTAYSHWERRNAKDELMSPLVGAGFYTALTMAFFSDMGFYRANFSMAEPMGWGYKAGCSLLQEKCMQNGVTAHPEMFCSDILKTPACTSDRRALGFCSIAVHDEMLSPEYQYFVE…
>dm28c_251_8_1_536
MRRFVSTVLLFLLWLAGGPCALAERRCIFDRVALNLSQLQTAVVQELPRGRAGAWQAYTVSTPDWAPIRIKVFAEDLKDTTKYCTVRGDVRSDFTGGRVLCRRQDVLTKEKMRIMVNRLLPEAVKLHTERLFVQPVSGVLRLPRFKVGVCGEFTVPIAHHLSGVVGADMLLYAAAAPTIGGTVAWASTCVTLQDGRPAAGVLNLGPSFIAPKRESIRVVSHEIAHALGFNSILMWRLGMISRRSDVRGKARTFVVDSNETLARAREHYDCRTAPGMELEDEGGEFTAYSHWERRNAKDELMSPLVGAGFYTALTMAFFSDMGFYRANFSMAEPMGWGYKAGCSLLQEKCMQNGVTAHPEMFCSDILKTPACTSDRRALGFCSIAVHDEMLSPEYQYFVE…
>dm28c_201_18_72_519
TVIRGNGWAPIRINVSTKDLNNTDMYCRSNRSYVKNLLTGYEECEGNALSEDKRKILIENVVPAAVKLHADRLLVQPLKGPLVVPPFTAGSVCSGFTVPAEHRSAGVVNSDMVLYVAAAPGGVWALPCATLEDGRPVVGVMNIAPAVLFHGRLATRIAAHLMAHALGFAHSHMANRSMVRNITGVRDRALSVVVNSTNAAMAAREHYDCDDIYGMELQDQEGDGSKLESHWSQRHAKDELMAPIGGAGYYTELTLAAFADLGYFKVNWRMAEPMGWGKKSGCELLQKRCSELNLSKYSHMFCNSEEFVERCASDRYFRGRCRRSIIELSKQRSMDSCPIIDPEMEVWDLEAVFKDEKYLTARSDDIPSSWCLDTLPTNKTDGKYRGNTYLSAAMYEELK…
>dm28c_258_20_1_536
MRRFVSTVLLFLLWLAGGPCALAEHRCIFDRVALNLSQLQTAVVQELPRGRAGAWQAYTVSTPDWAPIRIKVFAEDLKDTTKYCTVRGDVRSDFTGGRVLCRRQDVLTKEKMRIMVNSLLPEAVKLHTERLFVQPVSGVLRLPRFRLGVCGEFTVPIAHHLSGVVGADMLLYAAAAPTIGGTVAWASTCVTLQDGRPAAGVLNLGPSFIAPKRESIRVVSHEIAHALGFNSILMWRLGMISRRSDVRGKARTFVVDSNETLARAREHYDCRTAPGMELEDEGGEFTAYSHWERRNAKDELMSPLVGAGFYTALTMAFFSDMGFYRANFSMAEPMGWGYKAGCSLLQEKCMQNGVTAHPEMFCSDILKTPACTSDRRALGFCSIAVHDEMLSPEYQYFVE…
>dm28c_170_41_1_557
MRQPRHTAPLLMLLPWLMMVVCCTGVCVAADRAVKHRCGFDAMKKYDRLPTAVVREVPRRGQGAVQAYTAASEDGDDGWAPIRIKVSAEEMHDPLRHCTAAGDLRIDHFGRAITCETDDVLTEERRSIVLRQTLPAAIQLHAERLSVRPVTRPVLIPRTGLGMCDNFTIPLRHHTVGVSGADMILYANIFPTYGPAAWAGPCFLLDDGRPFATAVNFDPRQVAATNGDVRVAAHELGHALGFARVQFVMLHMISEVLNVRGRSKVSVISTPKTKGMARQYHSCPTLEGIELEDEGGSDGSLSHWKKRNMRGEMMTSDVEVGLYSALTLAAFEDMGVYVANYSAAEMLWWGNNSGCGLLEKKCLTDGITEYLELFCNQFDEDLKFFCTYDRLSLGRCDLK…
>dm28c_271_8_1_536
MRRPLFTTIITLFLLQLLGCSIGCLALSPTAHHCMYDEIMKKASLPKPTMVRELPRKGRGTWQTYTASTEEDDAGVWAPIRIMVSEKDLNDPSKYCTNIGENRPTFLGFDKECQLHDILTSRARAELLQNVIPAAIKLHSDRLSVRQNSSPLIVPRSIKESHCKHFTVPEEHYTTGVKDADAVIYVAAGTHFPFAVSCLAAEKDVRPTVGAMSFSISGLHHSWFAVRVIAHELAHVLGFNYEQMRAQNMLSSVSISSFQQKKGIVTSVLTKQKAVEHYNCESLEGMPMRDEQGDNLRMHSHWDQRYAKDDLMSTMVTSGAGFYTAVTMAAFADMGFFKVNFSMAEKMNWGKGVGCSFVNQKQCTPDDYKNYPEMFCHRNTSDTRRYCTSDRVQLGICSS…
>dm28c_263_12_14_530
CVSGSVAVAEHHCISDEFEKKVGPRTTAVVLELPTRGSGMMRALTASAPEWAPIRFQFFTEDLNDPSKYCTAEGQIRPDFTGGTVECKEKDILTEEKKSIILNSLIPRALKMHADRLLVKPLTGRVIVPRYSSGTCAQFTIPSSHHTVGVTGADMYLYVSAAPIKGSALAWAAACSQLPDGRPVVGVMNYGLSSVTDSEHGVRVSAHEIAHALGFSVWLLKERNMVKEVKGVRGKAAVAQVSSPKTVEKTREHFNCMSATGMELEDEGGEGTALSHWKRRNAKDELMTGISGIGYYTALTMAAFEDTGFYKANWGMEEPMSWGNNSGCALLTEKCVINGVTKYPEMFCTARSRPLLCTSDRLALGHCAMKLYDAPLPPQFQYFSNPKIGGVPDLLMDFC…
>dm28c_341_15_1_536
MRRFVSTVLLFLLWLAGGPCALAEHRCIFDRVALNLSQLQTAVVQELPRGRAGAWQAYTVSTPDWAPIRIKVFAEDLKDTTKYCTVRGDVRSDFTGGRVLCRRQDVLTKEKMRIMVNRLLPEAVKLHTERLFVQPVSGVLRLPRFKVGVCGEFTVPIAHHLSGVVGADMLLYAAAAPTIGGTVAWASTCVTLQDGRPAAGVLNLGPSFIAPKRESIRVVSHEIAHALGFNSILMWRLGMISRRSDVRGKARTFVVDSNETLARAREHYDCRTAPGMELEDEGGEFTAYSHWERRNAKDELMSPLVGAGFYTALTMAFFSDMGFYRANFSMAEPMGWGYKAGCSLLQEKCMQNGVTAHPEMFCSDILKTPACTSDRRALGFCSIAVHDEMLSPEYQYFVE…
>dm28c_282_18_1_565
MRQPRRTVPLLMLLPWLMTVLCCTGVYVAADPAVKHRCGFDAMMKKYDRLPTAVVREVPRRGQGAVQAYTAASEDGDDGWAPIRIKVSAEDMHDPLKHCTAAGDLRINHFGRAITCETDDVLTEERRSIILRQTLPAAIQLHAERLSVRPVARPVVIPQTGLGMCDNFTIPLRHHTVGVSGADMILYANIFPTSGPTAWAIPCVRLDDGRLFAAAGNFDPRQVAVTSRNVRVAAHELGHALGFARVQFLTLRMISEIPNVRGRPKVSVLSTPKTKAMARQYHNCPTLEGIELEDEGGSESVLSHWRKRNMRDELMTSDVGVGLYSALTLAAFEDMGVYVANYSAAEMLWWGNNSGCGLLEKKCLTDGITEYLELFCNQFDVYDFCTYDRLSLGYCDMMR…
>dm28c_282_20_109_673
MRQPRRTVPLLMLLPWLMTVLCCTGVYVAADPAVKHRCGFDAMMKKYDRLPTAVVREVPRRGQGAVQAYTAASEGWDDGWAPIRIKVSAEDMHDPLKHCTAAGDLRINHYGRAITCETDDVLTEERRSIILRQILPAAIQLHAERLSVRPVARPVVIPQTGLGMCDNFTIPLRHHTVGVSGADMILYANIFPTSGPTAWAIPCVRLDDGRLFAAAGNFDPRQVAVTSRNVRVAAHELGHALGFARVQFLTLRMISEIPNVRGRPKVSVLSTPKTKAMARQYHNCPTLEGIELEDEGGSGIALSHWRKRNMRDELMTSDVGVGLYSALTLAAFEDMGVYVANYSAAEMLWWGNNSGCGLLEKKCLTDGITEYLELFCNQFDVYDFCTYDRLSLGYCDMMR…
>dm28c_310_6_2_531
RHTMLFQVLLLCCFSGSFAIAEHHCISDEIEKKVGPRTTAVVLELPTRGGGMMRALTASDPEWAPIRFQVFTEDLKDPSRYCTAEGQIRPDFTGGTVECKREDILTKEKKSIILNSLIPRALKMHTDRLLVKPLTGYLIVPGYSSGACAQFTIPSSHHTEGVTGADMYLYVSAAPITDSALAWAAACSQLADGRPVVGVVNYGPSFVTDSEYSVRTLAHEIAHALGFIVRIMEKRNMLKEFKGVRGKTAVVQVSSPKTVEKTREHFNCVNATGMELEDEGGSGTTSSHWKRRNAKDELMAGKEGIGYYTALTMAAFEDTGFYKANWGKEEPMSWGNNSGCALLTEKCVINGFTQYPEMFCTAESRLLLCTSDRLDLGYCAMELYYIPLPPQFQYFSNPK…
>dm28c_429_7_2_509
RHTMLFQLLLLCCVSGSVAVAEHHCISDEIEKKVGPRTTAVVLELPTRGGGMMRALTASDPEWAPIRFQVFTEDLKDPSKYCTAEGQIRPDFTGGTVECNKRDILTKEKRSIILKSLIPRALKMHTDHLLVKPLTGYLIVPEFLSGVCAQFTIPSSHHTEGVSGADMYLYASAGSTKGSSVAWATSCSHLADGRPVAGAVNYDPSFVTDSEYSVRVSAHEIAHALGFIVRIMNERNMLKEVKGVRGKAAVVQVSSPKTVEKTREHFNCMSATGMELEDEGGSGTASSHWKRRNAKDELMAGVSGIGYYTALTMAALEDTGFYKANWGKEEPMSWGNNSGCALLTEKCVINGFTQYPEMFCTAESRLLLCTSDRLGLGHCTIELYDAPLPPQFQYFSNPK…
>dm28c_62_131_1_529
MLPPRHATPLLPLVVVLLIYCATGRIAAADPATQYRCGFDEMMRRSGPLPTAVVREVPRRGQGAMQAYTVAADDANNGWESLRIMVSAKDLEDETKHCTKVGETKPDFTGLDRECTDDDILTAEKKKTLLDLIIPVAVNLHAERLLVQRINVPWIMPGFGERSRCQYFTVPPSHRGVGVLGADMVLYVAAGTGSEVWAVPCAVWEDIRPVAAAMQFTPNLVGYGMHASRAAAHFIAHALGFSVQEMKRRNMLLAVDGVRGSPTPVAMVNSTATLEEAKRHYRCSSIKGMELQMGPDGLPKSHWSMRNAKDEIMCPLGEHFAGRYTELTMKTLEGLGYYKTVPGMGEPMDWGKNAGCDFLNKQCSAKSPVTYPGMFCNEEGMSLRCSSDRQTIGPCFVSV…
>dm28c_98_16_152_599
TIIGRNGWAPIRIIVSTRDMDDARKYCSTDRSYVKNLLTDYYECRGNALSFNKMKILIENVVPAAVKLHADRLLVQPLKGLLVVPPFAAGSVCSRFTVPAEHRTKGVANSDMVLYVAAAPGGVWALPCATLEDGRPVAGVMNIAPAVLFHGRLATRIAAHLMAHALGFAHSHMADLSMVRNITGVRDRALSVVVISTNAAMAAREHYNCDDIGGMELQDQEGDGSTLESHWSRCHAKDELMAPIGGAGDHTELTLAAFADLGYFKVNWKLAEPMGWGKKSGCELLQKRCSELNLSKYSHMFCNINDGVKRCASDRYSSGWCQRSIIELSKQHSMDSCPIIDPEMEVWDLEAVFEDGKCLSAMPGDEPSSWSLDTLPTNTTDTRYPEETYLSAAMHEELK…
>dm28c_78_52_128_642
QHRRGLDEMMRSGPLSTAVVREVPRKGQGNMQAYTVATQDDNSGWEPIRIGVFTEGLKGTNRGKKTYCEKVGDECDNLLGGQITCTEGHLLSVEKKRLYTENILPGAVKLHAERLLVKPTERNITVPSNLNEPCNHFKAPTEHRLYGVAADFVVYASAGPSGTNSRAVWAATCNKWDDSRPSIGAMNFDPRYMTDTAWSVRVAAHEIAHALGFSKESMDEKSILTNSVNIVRGKGRRMVAGNHVQKKAKAHFGCDSLEGMELEDEGGTREKAIPHWKERHARDELMAPIVGAGYYTALTMAVFADMEYYSVNWSMAEPMGWGSGSGCDFLEKKCNATENLAGKYPHMFCDDSDEETLRCTSDRRHVGTCTANIVENEGNLAEKDFCPVVSSYFHEKSSG…
>dm28c_66_61_50_540
RSGPLPTAVLHEVPRKGQGAMQVYTVAAQVDDSGWEPIRIKVFTEDLKSKNRKKMYCENDGDECDNILGEKITCEKEHVLTEAKKQLYTGKILPGAAKLHAERLLVRPNPEKITVPRTMGSPCDRFTVPTEHKKSGVSNFDFIIYASAGPSGTDSRAVWAATCNTWGDLRPSIGAMNFDPRYMTDTAWSVRVAAHEIAHALGFSNDSIERNSIETFEKSVRGMRRKMVAGKHVQEKAKVQFGCKTLEGMELEDEGGTREKAIPHWKGRHARDELMAPTVGAGYYTALTMAVFADMKYYRVNWSMAEPMGWGNGTGCEFLDKKCKEAKDFPTKYPHMFCDANDNKMLRCTSDRRHVGTCTATIVEDKGSPAEKDVCPVVSSEFYEISSGTKYNTCSDENV…
>dm28c_30_113_28_726
HHCVFDRLPRNVGEVTGGEEPASPVTVSVGSDWAPLRIKVFTDDLEGLGGFCTRAGEHVNMFFGKEMVCQEEDILTEEKVDILENVILSEAAKMHGERLLVRPLDGPLVVPRFREGSVCGKFPVPEEHHTDGVPDADMVLYATAVPTFKPTFAWAMPCATLGPRGRPVVGVINYNPRHIENTSQHIRVAVHEMAHALGFIVTDMEGQALVKREVGVRGRSRVHVVNSRNTLEQARRHYGCESAPGMELEFAPPMRNPAAPGGKAPPPPPAPGAPAKVSPKPSSSETAPSAGSPPAQSAQSAPAAPSPSSAALQGPGQPPQTSKPQPQAASLPSGGTNNLQGNGLRSEGGSSTEATAASGRRNVIRHVTDAERRAEGERPRRSHAGPRSGLVGGPPMYLP…
>dm28c_30_122_92_544
NKSCSDVGQFVSNFLGDEVRCTADDILTPRKIRMIKIMVKRACNFLEQAILVDPLDELNVMAESCPFLGHSSLRVTEKDYVLFVTANPRSSARGVIAWARSCERISTGRPSVGHANFIPSFFGEYATENDIHVAMHEITHALGFTNLATNAKSHVGPGGKVLPGFARVFRPKLGKVVTLVTSPKVVEVARKHFGCPTLDGVEIEDGGKSGTAGSHWKKRILYEEVLVGSITSANLFYSSFTLAYLEDLGYYSINYSMAEDNFRWGRNRSCRFLYNKCNDQDEDVDEFCFGKGNAMKSSCTNDFLGMGSCDIMRHNAVLPVDYRYFTDPRMGGSIPLMDYCPSVQVYSNWNCISEVTAEVPNFLGNEMGQHSRCFSSNLVTGASPFFSTGFRCFPMVCTE…
>dm28c_30_264_28_597
HHCVFDRLPRNVGEVTGGEEPASPVTVSVGSDWAPLRIKVFTDDLEGLGGFCTRAGEHVNMFLGNEMVCQEEDILTQEKVDILENVILSEAAKMHGERLLVRPLDGPLVVPRFREGSVCGKFPVPEEDHTDGVPDADMVLYATAVPTFKPTFAWAMPCATLGPRGRPVVGVINYNPRHIENTSQHIRVAVHEMAHALGFIVTDMEGQALVKREVGVRGKSSVHVVNSRNTLEQARRHYGCESAPGMELEFVPPMRNPAAPGGRGRGAGRPGERRERGEGRSFPDLSGGRGAGRLPAEPVRRRERERILRLRAAQHISASTQATAEGTLSTGTTLTVVEKQWRPPLWLGLMSHWGRRNAKDELMASFVVSGYYTAITMALFTDLGYYKANFEMAEPMSWG…
>dm28c_30_265_28_597
HHCVFDRLPRNVGEVTGGEEPASPVTVSVGSDWAPLRIKVFTDDLEGLGGFCTRAGEHVNMFLGNEMVCQEEDILTQEKVDILENVILSEAAKMHGERLLVRPLDGPLVVPRFREGSVCGKFPVPEEDHTDGVPDADMVLYATAVPTFKPTFAWAMPCATFGPRGRPVVGVINYNPRHIENTSQHIRVAVHEMAHALGFIVTDMEGQALVKREVGVRGKSSVHVVNSRNTLEQARRHYGCESAPGMELEFVPPMRNPAAPGGRGRGAGRPGERRERGEGRSFPDLSGGRGAGRLPAEPVRRRERERILRLRAAQHISASTQATAEGTLSTGTTLTVVEKQWRPPLWLGLMSHWGRRNAKDELMASFVVSGYYTAITMALFTDLGYYKANFEMAEPMSWG…
>dm28c_30_266_28_597
HHCVFDRLPRNVGEVTGGEEPASPVTVSVGSDWAPLRIKVFTDDLEGLGGFCTRAGEHVNMFLGNEMVCQEEDILTQEKVDILENVILSEAAKMHGERLLVRPLDGPLVVPRFREGSVCGKFPVPEEDHTDGVPDADMVLYATAVPTFKPTFAWAMPCATLGPRGRPVVGVINYNPRHIENTSQHIRVAVHEMAHALGFIVTDMEGQALVKREVGVRGKSSVHVVNSRNTLEQARRHYGCESAPGMELEFVPPMRNPAAPGGRGRGAGRPGERRERGEGRSFPDLSGGRGAGRLPAEPVRRRERERILRLRAAQHISASTQATAEGTLSTGTTLTVVEKQWRPPLWLGLMSHWGRRNAKDELMASFVVSGYYTAITMALFTDLGYYKANFEMAEPMSWG…
>dm28c_3_455_88_628
MRLPRHATPPLPLLVLLLIYCTIGCMAAAPALQHHRGFDEMMGRSGPLRTAVVREVPRNGQGAMQAYTVAAQDDDSGWEPIRIKVFTEELKSTNRKKMYCENDGDECENILGEKMTCKKENVLTEAKKQLYTEKILPGAVKLHAERLLVRPASEKVTVPRTIGSPCERFTVPIEHKKNGGVPNFDFIIYAAARPSNTESMAVWAATCNTWGDFRPSIGAINFDPRYMTDTAWSVRVAAHELAHALGFSKESIEGKSIETFEKSVRGKHRKMVAGKHVQAKAQAHFGCDSLEGMELEDEGGTREKAIPHWKERHARDELMAPTVGAGYYTALTMAVFADMRYYRVNWSMAEPMSWGHRSGCDFLADKCNTTDNIAVKYPHMFCDDSDKKKLRCTSDRRHV…
>dm28c_3_587_88_628
MRLPRHATPPLPLLVLLLIYCTIGCMAAAPALQHHRGFDEMMGRSGPLRTAVVREVPRNGQGAMQAYTVAAQDDDSGWEPIRIKVFTEELKSTNRKKMYCENDGDECENILGEKMTCKKENVLTEAKKQLYTEKILPGAVKLHAERLLVRPASEKVTVPRTIGSPCERFTVPIEHKKNGGVPNFDFIIYAAARPSNTESMAVWAATCNTWGDFRPSIGAINFDPRYMTDTAWSVRVAAHELAHALGFSKESIEGKSIETFEKSVRGKHRKMVAGKHVQAKAQAHFGCDSLEGMELEDEGGTREKAIPHWKERHARDELMAPTVGAGYYTALTMAVFADMRYYRVNWSMAEPMSWGHRSGCDFLADKCNTTDNIAVKYPHMFCDDSDKKKLRCTSDRRHV…
>dm28c_3_845_121_609
HHRGFDEIMRRSGPLRTAVLREVPRKGQGAMQAYTVAAQDDDSGWEPIRIKVFTEELKSTNRKKMYCENDGDECENILGEKMTCKKENVLTEAKKQLYTENILPGAVKLHAERLLVRPASEKVTVPRTIGSPCERFTVPIEHKKNGGVPNFDFIIYAAARPSNTESMAVWAATCNTWGDFRPSIGAINFDPRYMTDTAWSVRVAAHELAHALGFSKESIEGKSIETFEKSVRGKHRKMVAGKHVQAKAQAHFGCESLDGMELEDEGGTREKAIPHWKGRHARDELMAPTVGAGYYTALTMAVFAHMGYYRVNWRMAEPMSWGRSTGCEFLVNKCNTTDNIVAKYPHMFCDDSDKKTLRCTSDRRHVGTCTANIVEGKGSLVDKDVCPVVSSYFHNVPGT…
>dm28c_3_919_31_567
CIAAAPALQHHRGFDEIMRRSGPLRTAVVREVPRKGQGAMQAYTVAAQDDDSGWEPIRIEVFTEDLKSKNRKKMYCENDGDECENILGEKMTCKKENVLTEAKKQLYTEKILPGAVKLHAERLLVRPASEKVTVPRTIGSPCERFTVPIEHKKNGGVPNFDFIIYAAARPSNTESMAVWAATCNTWGDFRPSIGAINFDPRYMTDTAWSVRVAAHELAHALGFSKESIEGKSIETFEKSVRGKHRKMVAGKHVQAKAQAHFGCESLEGMELEDEGGTREKAIPHWKGRHARDELMAPTVGAGYYTALTMAVFADMRYYRVNWSMAEPMSWGHRTGCEFLVNKCNTTDNLAAKYPHMFCDDSDKKTLRCTSDRRHVGTCTANIVEGKGSLVDKDVCPVVS…
>dm28c_3_934_40_528
HHRGFDEMMGRSGPLRTAVLREVPRKGQGAMQAYTVAAQDDDSGWEPIRIEVFTEDLKSTNRKKMYCENDGDECENILGEKMTCKKENVLTEAKKQLYTEKILPGAVKLHAERLLVRPASEKVTVPRTIGGPCERFTVPIEHKKNGGVPNFDFIIYAAARPSNTESMAVWAATCNTWGDFRPSIGAINFDPRYMTDTAWSVRVAAHELAHALGFSKESIEGKSIETFEKSVRGKHRKMVVGKHVQAKAQAHFGCESLDGMELEDEGGTREKAIPHWKERHARDELMAPTVGAGYYTALTMAVFADMRYYRVNWSMAEPMGWGSGSGCDFLVNKCNTTDNIAVKYPHMFCDDSDKKTLRCTSDRRHVGTCTANIVEGKGSLVDKDVCPVVSSYFHNVPGT…
>dm28c_3_1000_88_622
MRLPRHATPPHPLLVLLLMYCTIGCIAAAPALQHHRGFDEIMRRSGPLRTAVVREVPRNGQGAMQAYTVAAQDDDSGWEPIRIEVFTEELKSKNRKKMYCENDGDECENILGEKMTCKKENVLTEAKKQLYTEKILPGAVKLHAERLLVRPASEKVTVPRTIGSPCERFTVPIEHKKNGGVPNFDFIIYAAARPSNTESMAVWAATCNTWGDFRPSIGAINFDPRYMTDTAWSVRVAAHELAHALGFSKESIEGKSIETFEKSVRGKHRKMVAGKHVQAKAQAHFGCESLDGMELEDEGGTREKAIPHWKERHARDELMAPTVGAGYYTALTMAVFADMRYYRVNWSMAEPMSWGRSTGCEFLVNKCNTTDNIAVKYPHMFCDDSDKKTLRCTSDRRHV…
>dm28c_5_29_121_621
HRRGLDEMMGSGPLPTAVLREVPRKGQGTMQAYTVATQDENSGWEPIRIKVFTDGLKSMRRGHKTYCEKVGDECDNLLGEQITCTEGHLLSVEKKKLYTEKILPGAVKLHAERLLVKPTEKNITVPSNLNEACNNFKAPTEHMRYGVAADFVIYASAGPSNTESKAVWAATCNKWEDSRPSIGAINFDPRYMTDTAWSVRVAAHEIAHALGFSKESMEEKSILKNSVKIVRGKGRKMVAGMHVQKKAKAHFGCKTLEGMELEDEGGTREKAIPHWKERHARDELMAPIVGAGYYTALTMAAFADMGYYRVNWRMAEPMSWGHRSGCDFLEKKCNATEDLAGKYPHMFCNDSDKKTLRCTSDRRHVGTCTATIVENEGYVAEKDFCPVVSSYFYEISSGI…
>dm28c_50_201_1_529
MLLPRHATPLLPLVVVLLMYCASGRIAAADPATQYRCGFDEMMRRSGPLPTVVVREVPRRGQGAMQAYTVAADDANNGWESLRIMVSAKDLEDETKHCTKVGETKPDFTGLDRECTDDDILTAEKKKTLLDEIIPVAVNLHAERLLVQRINVPWIMPGFGERSRCQYFTVPPSHRGVGVFGADMVLYVAAGTGSEVWAVPCAVWEDIRPVAAAMQFTPNLVGYGMHASRAAAHFIAHALGFSVQEMKRRNMLLAVDGVRGSPTPVAMVNSTATLEEAKRHYRCSSIKGMELQMGPDGLPKSHWSMRNAKDEIMCPLGEHFAGRYTELTMKTLEGLGYYKTVPGMGEPMDWGKNAGCDFLNKQCSAKSPVTYPGMFCNEEVMSLRCSSDRQTIGPCFVSV…
>dm28c_50_232_7_547
MRQPRHATPLLPLVVLLLMYCASGRIAAADPATQYRCGFDEMMRRSGPLPTAVVREVPRKGQGAMQAYTVATLDDDSEWETIRIAVSTEDLEGGTNKKKYCEEGKTECYNALWHKVSCTPEHVLTEVKKQLYTGKIIPGAVKLHAERLLVKPTADKITVPRSLNDPCNQFTIPTKHKSDGVPDADFIIYAAARPSGTNSRAVWAATCITWSDLRPSIGAMNFDPKYMTDTAWSVRVAAHELAHALGFSKERMEEKGMLNSEYSVRGMKRWMVAGNHVQAKTRAHFGCDSLEGMELEDEDGASARKIPHWKERHARDELMAPTVGAGYYTALTMAVFADMGYYRVNWSMAEPMSWGHRSGCEFLEKKCSKITDFPTKYPHMFCDDSDKETLRCTSDRRHV…
>dm28c_50_243_7_547
MRQPRHATPLLPLVVLLLMYCASGRIAAADPATQYRCGFDEMMRRSGPLPTAVVREVPRKGQGAMQAYTVATLDDDSEWETIRIAVSTEDLEGGTNKKKYCEEGKTECYNALRHKVSCTPEHVLTEAKKQLYTGKIIPGAVKLHAERLLVKPTADKITVPRSLNDPCNQFTIPTKHKSDGVPDADFIIYAAARPSGTNSRAVWAATCITWSDSRPSIGAMNFDPKYMTDTAWSVRVAAHELAHALGFSKERMEEKSMLNSEYSVRGMKRWMVAGNHVQAKTRAHFGCDSLEGMELEDEDGASARKIPHWKERHARDELMAPTVGAGYYTALTMAVFADMGYYRVNWSMAEPMSWGHRSGCEFLEKKCSEMTDFPTKYPHMFCDDSDNETLRCTSDRRHV…
>dm28c_16_183_109_561
ASQIYTVIGGNGWAPIRINVSTNDLHNTSMYCSTDRSYVKNLLTGYEECQGNALSDNKRKILIENVVPAAVKLHADRLLTQPLEGPLIVPPFAAGSVCSRFTVPAEHRTKGVANSDMVLYVAATPGGVWALPCATLEDGRPVVGVMNIAPAVLFHGRLATRIAAHLMAHALGFAHPHMVSRSMVMNVTGVRGRELSVVVNSTNAAMAAREHYDCDDIYGMELQDQDGDGSKLESHWSQRHAKDELMAPIGGAGYYTELSLAAFADLGYFKVNWRMAEPMGWGKNSGCELLQKRCSELNLSKYSHMFCNIKDDVKRCASDRYSRGWCHWSIIELSKNPPMDSCPIIDPMMEVRDLEAVFKKGEYSSARPGDMPSSWCLDTLPTNTTNENFKGHTYLSAAM…
>dm28c_29_195_72_519
TVIGGNGWAPIRINVSTKDLDDTYMYCRSNRSYVKKLLTGYDECQGNALSEDKRKILIENVVPAAVKLHADRLLVQPLKGPLVVPQFAAGSVCSRFTVPAEHRSAGVANSDMVLYVAAAPGGVWALPCATLEDGRPVVGVMNIAPAVLFHGRLATRIAAHLMAHALGFAHSHMANRSMVRNITGVRDRALSVVVNSTNAAMAAREHYNCDDIYGMELQDQEGDGRTLESHWSQRHAKDELMAPIGGAGYYTELTLAAFADLGYFKVNWRMAEPMGWGKKSGCELLQKRCSELNLSKYSHMFCNINDGVERCASDRYFRGRCRRSIIELSKKYPTDSCPIIDPEMEVWDLEAVFKKGEYLTARSDDIPSSWCLDTLPTNKTDGKYREKTFLSAAMYEEPK…
>dm28c_29_211_196_643
TVIGGNGWAPIRINVSTKDLDDTYMYCRSNLSRVKNLLTGYDECQGNALSEDKRKILIENVVPAAVKLHADRLLVQPLKGPLVVPQFAAGSVCSRFTVPAEHRSAGVANSDMVLYVAAAPGGVWALPCATLEDGRPVVGVMNIAPAVLFHGRLATRIAAHLMAHALGFAHSHMANRSMVRNITGVRDRALSVVVNSTNAAMAAREHYNCDDIYGMELQDQEGDGRTLESHWSQRHAKDELMAPIGGAGYYTELTLAAFADLGYFKVNWRMAEPMGWGKNSGCELLQKRCSELNLSKYSHMFCNINDGVERCASDRYFRGRCRRSIIELSKKYPTDSCPIIDPEMEVWDLEAVFKKGEYLTARSDDIPSSWCLDTLPTNKTDGKYREKTFLSAAMYEEPK…
>dm28c_68_79_109_561
ASQIYTVIGGNGWAPIRINVSTNDLHNTSMYCSTDRSYVKNLLTGYEECQGNALSDNKRKILIENVVPAAVKLHADRLLTQPLEGPLIVPPFAAGSVCSRFTVPAEHRTKGVANSDMVLYVAATPGGVWALPCATLEDGRPVVGVMNIAPAVLFHGRLATRIAAHLMAHALGFAHPHMVSRSMVMNVTGVRGRELSVVVNSTNAAMAAREHYDCDDIYGMELQDQDGDGSKLESHWSQRHAKDELMAPIGGAGYYTELTLAAFADLGYFKVNWRMAEPMGWGKNSGCELLQKRCSELNLSKYSHMFCNIKDDVKRCASDRYSRGWCHWSIIELSKNPPMDSCPIIDPMMEVRDLEAVFKKGEYSSARPGDMPSSWCLDTLPTNTTNENFKGHTYLSAAM…
>dm28c_24_169_30_516
VEHRCTFDKRTRDGAPLPMVRELPRKGQGAFQAYTASEPEWGPLRIVFFTEDLKNKSRYCTAEGDMRPDYEGNTVKCEKKHILTEEKRALLVNKLLPDSIKLHSDRLLVQPTELFVLPPSFVGACTLFLIPDGHFTEGITGADFILYVAAGPTHDVNVAWGVPCALRSGGRPAVGALNFGPQHISSRQDLSRAVAHEIAHALGFSVQLFTESKMVTKLSKIRGKSNVLVVSSEKTREVTRKHFNCDRAPGMELEDEGGAGTAQSHWERRNAKDEIMAGVAGIGYYSAMTMAAFEDLGYYRANWGMEEVMGWGRNTGCDFLEEKCVNNGTTKYPDMFCVDGSFLFQCTSDHLALGVCGLFDFGRDLHPVYRYFKYPSMGGSPSELTDYCPVIMPSGEGAC…
>dm28c_43_199_90_606
MRRPLFTTIITLFLLQLLGCSIGCLALSPTAHHCMYDEIMKKASLPKPTMVQELPRKGRGTWQTYTASTEEDDAGVWAPIRIMVSEKDLNDPSKYCTNIGENRPTFLGFDKECQLHDILTSRARAELLQNVIPAAIKLHSDRLSVRQNSSPLIVPRSIKESHCKHFTVPEEHYTTGVKDADAVIYVAAGTHFPFAVSCLAAEKDVRPTVGAMSFSISGLHHSWFAVRVIAHELAHVLGFNYEQMRAQNMLSSVSISSFQQKKGIVTSVLTKQKAVEHYNCESLEGMPMRDEQGDNLRMHSHWDQRYAKDDLMSTMVTSGAGFYTAVTMAAFADMGFFKVNFSMAEKMNWGKGVGCSFVNQKQCTPDDYKNYPEMFCHRNTSDTRRYCTSDRVQLGICSS…
>dm28c_1_558_122_621
HRRGLDEMMGSGPLPTAVLREVPRKGQGTMQAYTVATQDDNSGWEPIRIKVFTDGLKSMRRGHKTYCEKVGDECDNLLGEQITCTEEHVLSVEKKKLYTEKILPGAVKLHAERLLVKPTEKNITVPSNLNEACNHFTVPTEHRRHGVAADFVIYASAGPSNTESKAVWAATCNKWENSRPSIGAINFDPRYMTDTAWSVRVAAHEIAHALGFSKESMEEKSILKNSVNIVRGKHRRMVAGMHVQEKAKAHFGCKTLEGMELEDEGGTREKAIPHWKERHARDELMAPIVGAGYYTALTMAVFADMEYYRVNWRMAEPMSWGNSTGCDFLEKKCNATEDLAGKYSHMFCNDSDKETLRCTSDRRHVGTCTASIVENEGYVAEKDFCPVVSSYFDEASGIK…
>dm28c_1_756_121_635
QHRRGLDEMMGSGPLPTAVLREVPRKGQGTMQAYTVATQDDNSGWEPIRIKVFTDGLKSMRRGHKTYCEKVGDECDNLLGEQITCTEEHVLSVEKKKLYTEKILPGAVKLHAERLLVKPTEKNITVPSNLNEACNNFKAPTEHMRYGVAADFIIYASAGPSNTESKAVWAATCNKWEDSRPSIGAINFDPRYMTDTAWSVRVAAHELAHALGFSKESMEEKSILKNSVKIVRGKGRKMVAGMHVQEKAKAHFGCKTLEGMELEDEGGTREKAIPHWKERHARDELMAPIVGAGYYTALTMAAFADMEYYRVNWRMAEPMGWGHRSGCNFLEKKCNATEDLAAKYPHMFCDAKDTETLRCTSDRRHVGTCTATIVENEGTPADKDFCPVVSSYFHEISSG…
>dm28c_104_84_1_536
MRRFLSTVLLFLLWLAGGPCALAEHRCIFDRVALNLSQLQTAVVQELPRGRAGAWQAYTVSTPDWAPIRIKVFAEDLKDTTKYCTVRGDVRSDFTGGRVLCRRQDVLTKEKMRIMVNSLLPEAVKLHTERLFVQPVSGVLRLPRFRLGVCGEFTVPIAHHLSGVVGADMLLYAAAAPTIGGTVAWASTCVTLQDGRPAAGVLNLGPSFIAPKRESIRVVSHEIAHALGFNSILMWRLGMISRRSDVRGKARTFVVDSNETLARAREHYDCRTAPGMELEDEGGEFTAYSHWERRNAKDELMSPLVGAGFYTALTMAFFSDMGFYRANFSMAEPMGWGYKAGCSLLQEKCMQNGVTAHPEMFCSDILKTPACTSDRRALGFCSIAVHDEMLSPEYQYFVE…
>dm28c_73_69_72_519
TIIGRNGWAPIRINVSTNDLYNTSMYCSTDRSYVKNLLTDYYECEGNALSSNKRKILIDNVVPAAVKLHADRLLVQPLEGPLIVPQFAAGSVCSRFTVPAEHRSAGVANSDMVLYVAAAPGGVWALPCATLEDGRPVVGVMNIAPAVLFHGRLATRIAAHLMAHALGFAHSHMASRSMVRNITGVRGRALSVVVNSTNAAMAAREHHDCDDIYGMELQDQNGDGSTLESHWSQRHAKDELMAPIGGAGYYTELTLAAFADLGYFKVNWDMAEPMGWGKKSGCELLQKRCSELNLSKYSHMFCNRDDGVKRCASDRYSSGWCQRSIIELSKKQSMDSCPIIDPAMDVRDLEVVFEGRKYLSARPGDMPSSWCLDTLPTNTTHEKFTGHTYLSAAMHAELK…
>dm28c_39_138_60_540
REVPRKGQGAMQVYTVAAQDDDSGWEPIRIKVFTEDLKSKNRKKVYCENDGDECDNILGEKITCEKEHVLTEAKKQLYTGKILPGAAKLHAERLLVRPNPEKITVPRTMGSPCDRFTVPTEQIKSGVSNFDFIIYASAGPSGTDSRAVWAATCNTWGDLRPSIGAMNFDPRYMTDTAWSVRVAAHEIAHALGFSNDSIERNSIETFEKSVRGMRRKMVAGKHVQEKAKVHFGCKTLEGMELEDEGGTREKAIPHWKGRHARDELMAPTVGAGYYTALTMAVFADMEYYRVNWSMAEPMSWGSGTGCEFLKKKCKEAKDFPTKYPHMFCDANDNKMLRCTSDRRHVGTCTATIVEDKGSPAEKDVCPVVSSEFHEISSGTKYNTCSDENVDYLPGSLTGS…
>dm28c_17_134_1_515
MLHTLLFQVLLLCCVSGSVAVAGHHCISDEIEKKVGPRKTAVVLELPTRGSGMMRALTASDPEWAPIRFQVFTEDLKDPSRYCTAEGQIRPDFTGGTVECKGEDILTEEKKSIILKSLLPRALKMHTDRLLVESLTGRVIVPRYSSGTCAQFTIPSSHHAEGVSGADMYLYVSAGSTKGSTLAWATSCTQLPDGRPVFGVVNYGPSSVTDSEYSVRVVVHEVAHALGFALEIMEERKMLKEVKGVRGKAAVVQVSSPKTVEKTREHFNCMSATGMELEDEGGPTTSSHWKRRNAKDELMAGKEGIGYYTALTMAAFEDTGFYKANWGKEEPMSWGNNSGCALLTEKCVINGVTKYPEMFCTARSSLFSCTSDRLGLGHCTIELYDAPLPPQFQYFSNPK…
>dm28c_6_155_1_524
MHQPRQTTLFFTRVIFLLLFCAGVCLATDPALNASSRCIFDALMKKYGRLPTAVVRELPRRGQGAVQAYTAASEDGDDGWAPIRFKVFTEDLKNPQKYCTAEGEQRSDLRGIMTICRRENILTEEKKNIFESYVIPKALKMHSDRLFVKPLRISLVVPDPVYGICTEFTIPREHRTKGVPNTDMVIYAGAAPVTGAAAWAGPCLTLRDGRPFVAVLNYDPRTLLRDDATVRQTAHEVAHALGFGYDIMEPLGMVSRIPNVRGKEFVTVVSSAITKEKTREHYNCPTAPGMELEDEGYGGTAGSHWERRNALDELMAGISGASLYTSLTMSAFESMGFYRANWGMEEDMAWGRDAGCALLERKCIENGVSVVPDMFCANATPPGQLLCTASRRGLGSCGL…
>dm28c_6_232_130_694
MRQPRRTVPLLMLLPWLMTVLCCTGVYVAADLAVKHRCGFDAMMKKYDRLPTAVVREVPRRGQGAVQAYTAASEDGDDGWAPIRIKVSAEDMHDPLKHCTAAGDLRINHFGRAITCETDDVLTEERRSIILRQILPAAIQLHAERLSVRPVARPAVIPQTGLGMCDNFTIPLRHHTVGVSGADMILYANIFPTSGPTAWAIPCVRLDDGRLFAAAVNFDPRQVAVTSRNVRVAAHELGHALGFARVQFLTLRMISEIPNVRGMPKVSVLSTPKTKAMARQYHNCPTLEGIELEDEGGSGIALSHWRKRNMRDELMTSDVGVGLYSALTLAAFEDMGVYVANYSAAEMLWWGNNSGCGLLEKKCLTDGITEYLELFCNQFDVYDFCTYDRLSLGYCDMMR…
>dm28c_6_233_1_565
MRQPRRTVPLLMLLPWLMTVLCCTGVYVAADPAVKHRCGFDAMMKKYDRLPTAVVREVPRRGQGAVQAYTAASEDGDDGWAPIRIKVSAEDMHDPLKHCTAAGDLRINHFGRAITCETDDVLTEERRSIILRQILPAAIQLHAERLSVRPVARPAVIPQTGLGMCDNFTIPLRHHTVGVSGADMILYANIFPTSGPTAWAIPCVRLDDGRLFAAAVNFDPRQVAVTSRNVRVAAHELGHALGFARVRFLTLRMISEIPNVRGMPKVSVLSTPKTKAMARQYHNCPTLEGIELEDEGGSGIALSHWRKRNMRDELMTSDVGVGLYSALTLAAFEDMGVYVANYSAAEMLWWGNNSGCGLLEKKCLTDGITEYLELFCNQFDVYDFCTYDRLSLGYCDMMR…
>dm28c_6_399_97_661
MRQPRRTVPLLMLLPWLMTVLCCTGVYVAADPAVKHRCGFDAMMKKYGRLPTAVVREVPRRGQGAVQAYTAASEDGDDGWAPIRIKVSAEDMHDPLKHCTAAGDLRINHFDRAITCETDDVLTEERRSIILRQILPAAIQLHAERLSVRPVARPVVIPQTGLGMCDNFTIPLRHHTVGVSGADMILYANIFPTSGPTAWAIPCVRLDDGRLFAAAVNFDPRQVAVTSRNVRVAAHELGHALGFARVQFLTLRMISEIPNVRGMPKVSVLSTPKTKAMARQYHNCPTLEGIELEDEGGSGIALSHWRKRNMRDELMNSDVGVGLYSALTLAAFEDMGVYVANYSAAEMLWWGNNSGCGLLEKKCLIDGITEYLELFCNQFDVYDFCTYDRLSLGYCDMMR…
>dm28c_6_551_1_559
MRQPRHTAPLLPLLLPWLMMVVCCAGVCVAADRAVKHRCGFDALMKKYGRLPTAVVREVPRRGQGAVQAYTAASEDGDGGWAPVRIKVSAEDMHDPLRHCTAAGDLRIDHYGRAITCEADDVLTEERRSIILRQTLPAAIQLHAERLSVRPVACPVLISRTGLGMCDNFTIPHKHHTVGVAGTDMILYANIFPTSGPAAWAIPCFLLDDGRPFAAAVNFDPRHVAATNEDVRVAAHELGHALGFIRETFLMLNMISEVLNVRGRSKVSVISTPKTKAMARQYHNCPTLEGIELEDEGSSDGSLSHWRKRNMNDELMISVMEVGLYSALTLAAFEDMGVYVANYSAAEMLWWGNNSGCGLLEKKCLTDGTSEYPAPFCNQFDVYDFCTYDRLSLGRCDLK…
>dm28c_37_37_1_529
MLPPRHATPLLPLVVVLLMYCASGRIAAADPATQYRCGFDEMMRRSGPLPTVVVREVPRRGQGAMQAYTVAADDANNGWESLRIMVSAKDLEDETKHCTKVGETKPDFTGLDRECAADDILTAEKKKTLLDLIIPVAVNLHAERLLVQRVNVPWVMPGFGERSRCQYFTVPPSHRGVGVLGADMVLYVAAGTGSEVWAVPCAVWEDLRPVAAAMQFTPNLVGYGMHASRAAAHFIAHALGFSVQEMTRRNMLLAVDGVRGSPTPVAMVNSTATLEEAKRHYRCSSIKGMELQMGPDGLPKSHWSMRNAKDEIMCPLGEHFAGRYTELTMKTLEGLGYYKTVPGMGEPMDWGKNAGCDFLNRQCSAKSPVTYPGMFCNEEVMSLRCSSDRQTIGPCFVSV…
>dm28c_33_156_72_519
TVIGGNGWAPIRINVSTKDLDDKDMYCWSNRSHVKKLLTGYDECQGNALSEDKRKILIENVVPAAVKLHADRLLVQPLKGPLVVPQFAAGSVCSRFTVPAEHRSAGVANSDMVLYVAAAPGGVWALPCATLEDGRPVVGVMNIAPAVLFHGRLATRIAAHLMAHALGFAHSHMANRSMVRNITGVRDRALSVVVNSTNAAMAAREHYNCDDIYGMELQDQEGDGSKLESHWSERHAKDELMAPIGGAGYYTELTLAAFADLGYFKVNWRMAEPMGWGKNSGCELLQKRCSELNLSKYSHMFCNSDEFVERCASDRYFRGRCRRSIIELSKKYPADSCPIIDPEMEVWDLEAVFKDGKYLTARSDDVPSSWCLDTLPTNKTDGKYREKTYLSAAMYEEPK…
>dm28c_33_179_142_589
TVIGRNGWAPIRINVSTKDLDDKDMYCRSNRSYVKKLLTGYDECQGNALSEDKRKILIENVVPAAVKLHADRLLVQPLKGPLVVPQFAAGSVCSRFTVPAEHRSAGVANSDMVLYVAAAPGGVWALPCATLEDGRPVVGVMNIAPAVLFHGRLATRIAAHLMAHALGFAHSHMANRSMVRNITGVRDRALSVVVNSTNAAMAAREHYNCDDIYGMELQDQEGDGSKLESHWSERHAKDELMAPIGGAGYYTELTLAAFADLGYFKVNWRMAEPMGWGKKSGCELLQKRCSELNLSKYSHMFCNINDGVERCASDRYFRGRCRRSIIELSKQRSMDSCPIIDPEMEVWDLEAVFKDEKYLTARSDDIPSSWCLDTLPTNKTDGKYREKTYLSAAMYEEPK…
>dm28c_33_192_72_519
TIIGGNGWAPIRINVSTKDLNNTYMYCSSNRSRVKNLLTGYDECQGNALSEDKRKILIENVVPAAVKLHADRLLVQPLKGPLVVPQFAAGSVCSRFTVPAEHRSAGVVNSDMVLYVAAAPGGVWALPCATLEDGRPVVGVMNIAPAVLFHGRLATRIAAHLMAHALGFAHSHMANRSMVRNITGVRDRALSVVVNSTNAAMAAREHYNCDDIYGMELQDQEGDGRTLESHWSQRHAKDELMAPIGGAGYYTELTLAAFADLGYFKVNWRMAEPMGWGKKSGCELLQKRCSELNLSKYSHMFCNINDGVERCASDRYFRGRCHWGIIELSKQRSMDSCPIIDPEMEVWDLEAVFKDGKYLTARSDDVPSSWCLDTLPTNKTDGKYRGNTYLSAAMYEELK…
>LmjF.10-2-219218-221374_76_696
MSVDSSSTHRRRCVAARLVRLAAAGAAVTVAVGTAAAWAHAGALQHRCVHDAMQARVRQSVADHHKAPGAVSAVGLPYVTLDAAHTAAAADPRPGSARSVVRDVNWGALRIAVSTEDLTDPAYHCARVGQRVNNHAGAIVTCTAEDILTNEKRNILVKYLIPQAVQLHKERLKVQQVQGKWKVTDMVGEICGDFKVPQAHITEGFSNTDFVMYVASVPSEEGVLAWATTCQTFSDGHPAVGVINIPAANIASRYDQLVTRVVTHEMAHALGFSGPFFEDARIVANVSNVRGKNFDVPVINSSTAVAKAREQYGCDTLEYLEVEDQGGAGSAGSHIKMRNAQDELMAPAAAAGYYTALTMAIFQDLGFYQADFSKAEVMPWGQNAGCAFLTNKCMEQNIT…
>LmjF.10-3-213084-215150_133_658
HRCVHDAMQARVRQSVADHHKAPGAVSAVGLPYVTLDAAHTAAAADPRPGSARSVVRDVNWGALRIAVSTEDLTDPAYHCARVGQHVKDHAGAIVTCTAEDILTNEKRDILVKHLIPQAVQLHTERLKVQQVQGKWKVTDMVGDICGDFKVPQAHITEGFSNTDFVMYVASVPSEEGVLAWATTCQTFSDGHPAVGVINIPAANIASRYDQLVTRVVTHEMAHALGFSGPFFKDARIVASVPNVRGKNFDVPVINSSTAVAKAREQYGCDTLEYLEVEDQGGAGSAGSHIKMRNAQDELMAPAAAAGYYTALTMAIFQDLGFYQADFSKAEVMPWGQNAGCAFLTNKCMEQSVTQWPAMFCNESEDAIRCPTSRLSLGACGVTRHPGLPPYWQYFTDPS…
>LmjF.10-3-216171-218201_121_646
HRCVHDAMQARVRQSVADHHKAPGAVSAVGLPYVTLDAAHTAAAADPRPGSARSVVRDVNWGALRIAVSTEDLTDPAYHCARVGQHVKDHAGAIVTCTAEDILTNEKRDILVKHLIPQAVQLHTERLKVQQVQGKWKVTDMVGDICGDFKVPQAHITEGFSNTDFVMYVASVPSEEGVLAWATTCQTFSDGHPAVGVINIPAANIASRYDQLVTRVVTHEMAHALGFSGPFFEDARIVASVPNVRGKNFDVPVINSSTAVAKAREQYGCDTLEYLEVEDQGGAGSAGSHIKMRNAQDELMAPAAAAGYYTALTMAIFQDLGFYQADFSKAEVMPWGQNAGCAFLTNKCMEQSVTQWPAMFCNESEDAIRCPTSRLSLGACGVTRHPGLPPYWQYFTDPS…
>LmjF.10-3-222927-225206_204_729
HRCVHDAMQARVRQSVADHHKAPGAVSAVGLPYVTLDAAHTAAAADPRPGSARSVVRDVNWGALRIAVSTEDLTDPAYHCARVGQHVKDHAGAIVTCTAEDILTNEKRDILVKHLIPQAVQLHTERLKVQQVQGKWKVTDMVGEICGDFKVPQAHITEGFSNTDFVMYVASVPSEEGVLAWATTCQTFSDGHPAVGVINIPAANIASRYDQLVTRVVTHEMAHALGFSGPFFEDARIVASVPNVRGKNFDVPVINSSTAVAKAREQYGCDTLEYLEMEDQGSAGSAGSHIKMRNAQDELMAAASGAGYYTALTMAILQDLGFYQADFSKAEVMPWGQNAGCAFLTNKCMEQNITQWPAMFCNESEDAIRCPTSRLSLGACGVTRHPGLPPYWQYFTDPS…
>LmjF.28-6-203216-201492_46_539
RCGFDELEAHTIGTRVSGISRVELPTGELVVAAAATGALQPIRIAVFTDDISNSSQHCTASGQSRPNFRGSRVTCSAAEVLTRAKKRVLLELLIPSAVQLHQERLNVQRVNGNIVVDSSIQKDRVCGQFSIREEHMKTGVKDADFVLYMSAAPTSGSVIAWALKCQNFDNGRPSVGVVNISPKYIAADPKTVRVIAHEVLHALGFSRSVFQERNMLAMASFRSKGPSPVICSEKVVAKAQQHYGCKTQAFMELEDTGDIDDASSHWKRRNAKDELMAGFSGVGIYSALTIAAMEDTGYYQGNYAKAEPMAYGHDAGCKLSSDQCVTNSTSQIPGMFCDAPDAPWSCTSDRLGVGRCILTSHKSNLPTYFQYFSDPRLGGPDPLMDFCPVVEVAEGTMCA…
>LmjF.31-5-981509-979314_129_686
CGHSQIVHKQGHLPLTYAALRNNGNGLRYQVEMDLERWNGSATDEQRAVEPQATVTISSDREDSEWAPIRIAVFMPDLEDESKYCTAIGQMRPDSSGSLVPCTSNADLLTDAKKTVLINSILPQAVNMHAQRLKVRRPAASTSIVVNSMPGSYCGSFTVPTAHRTTGVPDADFVVYVAAGPTSTPKSFIAWAVTCQYYPNTATVTSRPAVGVMYFNPRYLPTSEGETQEHVDRYGGNPSGSTNRLRRVASHELLHALGFTSSVFKARGMFATVPSLRGKRNVPVLNSSAVRAAAKAKYGISDTEVFYGVELEDQGAPGTSLSHWKRRAAKDELMAPVFGLARYSSLSLAALEDMGFYKVDFSKAEPVALGATAGGKLFTEPCLTEGTSNTPTVFCDSLS…
>Tb927_08_v5.1-1-536959-538803_70_581
PMHGALKLAILLMLVWCCSLCLAKSGGRCMFDEIAAKAGRPRVLALRRTKAGMENVKYDRTGSVDPEWQHIRIVVFAEDMKDRSRYCTSAGQERPTFFGETATCSQEDILTAAKRDIAVTKLLPSAVQMHMDRLLVDPITEPLVFPPFDGSVCSEFKVPSSHFSEGVPDADMVMYAAAGPTPEGVAAWATGCITLDDGRAVAGVTNLGPGSISLSETSIRTAAHEIAHALGFDFEAMNDAGMVQRIPGVRGKVDVTLISSPRTLQKAREHYNCPDAPGMELEDEGGSGTALSHWERRNAKDEIMSGISSPGRYTALTMAAFEDLGYYRGAWGSEEPMGWGNNSGCELLNESCLVNGVTAHPDMFCNETVSKLVCNSERDGLGRCNVIKHENPLPPQYHY…
>Tb927_08_v5.1-1-539179-540996_61_572
PMHGALKLAILLMLVWCCSLCLAKSGGRCMFDEIAAKAGRPRVLALRRTKAGMENVKYDRTGSVDPEWQHIRIVVFAEDMKDRSRYCTSAGQERPTFFGETATCSQEDILTAAKRDIAVTKLLPSAVQMHMDRLLVDPITEPLVFPPFDGSVCSEFKVPSSHFSEGVPDADMVMYAAAGPTPEGVAAWATGCITLDDGRAVAGVTNLGPGSISLSETSIRTAAHEIAHALGFDFEAMNDAGMVQRIPGVRGKVDVTLISSPRTLQKAREHYNCPDAPGMELEDEGGSGTALSHWERRNAKDEIMSGISSPGRYTALTMAAFEDLGYYRGAWGSEEPMGWGNNSGCELLNESCLVNGVTAHPDMFCNETVSKLVCNSERDGLGRCNVIKHENPLPPQYHY…
>Tb927_08_v5.1-1-541372-543189_61_572
PMHGALKLAILLMLVWCCSLCLAKSGGRCMFDEIAAKAGRPRVLALRRTKAGMENVKYDRTGSVDPEWQHIRIVVFAEDMKDRSRYCTSAGQERPTFFGETATCSQEDILTAAKRDIAVTKLLPSAVQMHMDRLLVDPITEPLVFPPFDGSVCSEFKVPSSHFSEGVPDADMVMYAAAGPTPEGVAAWATGCITLDDGRAVAGVTNLGPGSISLSETSIRTAAHEIAHALGFDFEAMNDAGMVQRIPGVRGKVDVTLISSPRTLQKAREHYNCPDAPGMELEDEGGSGTALSHWERRNAKDEIMSGISSPGRYTALTMAAFEDLGYYRGAWGSEEPMGWGNNSGCELLNESCLVNGVTAHPDMFCNETVSKLVCNSERDGLGRCNVIKHENPLPPQYHY…
>Tb927_08_v5.1-1-543565-545382_61_572
PMHGALKLAILLMLVWCCSLCLAKSGDRCMFDEIAAKAGRPRVLALRRTKAGMENVKYDRTGSVDPEWQHIRIVVFAEDMKDRSRYCTSAGQERPTFFGETATCSQEDILTAAKRDIAVTKLLPSAVQMHMDRLLVDPITEPLVFPPFDGSVCSEFKVPSSHFSEGVPDADMVMYAAAGPTPEGVAAWATGCITLDDGRAVAGVTNLGPGSISLSETSIRTAAHEIAHILGFNFRAMNDAGMVQRIPGVRGKVDVTLISSPRTLQKAREHYNCPDAPGMELEDEGGSGTALSHWERRNAKDEIMSGISSPGRYTALTMAAFEDLGYYRGAWGSEEPMGWGNNSGCELLNESCLVNGVTAHPDMFCNETVSKLVCNSERDGLGRCNVIKHENPLPPQYHY…
>Tb927_10_v5.1-6-622628-620838_120_568
DSRWKPIRIRAYTQDLNDPSRFCTMAGDVRSILVSGKTTVCTAGDVLTVRKKRVIVQVAIPKAIKLHTDRLLVRRYHRRIVLPSSYAGYCSLFKVPKGHYTNGFEGDVSIYVAARPTIGNMAWASVCAMLTDGRPVSGVVNISPKYVAETDFFVRVIAHELGHALGFQADILIRRGIMKQKGGIRGLKTSWLVDSEVAKRVARKHFNCSTAPGIEMENEGGPGVFATHLEQRNAVEDVMAPYGNLNYLTVMSLGVFASMGHYRVNFSRAEKTRWGLNRGCSFLQEKCLQEGKSKHPDTFCDHLWKSRLFTCTHDRLGLGQCSLGTHRTELPAEFRYFRNSRVGGKSRFMDHCPMVVQYNSGNCVNGQSKFLRGSEVGKGSRCVKGVNLKFSNKDIGDVC…
>Tb927_11_bin_v5.1-2-2831717-2833564_71_582
PMHGALKLAILLMLVWCCSLCLAKSGGRCMFDEIAAKAGRPRVLALRRTKAGMENVKYDRTGSVDPEWQHIRIVVFAEDMKDRSRYCTSAGQERPTFFGETATCSQEDILTAAKRDIAVTKLLPSAVQMHMDRLLVDPITEPLVFPPFDGSVCSEFKVPSSHFSEGVPDADMVMYAAAGPTPEGVAAWATGCITLDDGRAVAGVTNLGPGSISLSETSIRTAAHEIAHALGFDFEAMNDAGMVQRIPGVRGKVDVTLISSPRTLQKAREHYNCPDAPGMELEDEGGSGTALSHWERRNAKDEIMSGISSPGRYTALTMAAFEDLGYYRGAWGSEEPMGWGNNSGCELLNESCLVNGVTAHPDMFCNETVSKLVCNSERDGLGRCNVIKHENPLPPQYHY…
>Tb927_11_bin_v5.1-6-2119774-2118146_20_443
GQIRTDFRGRRLRCKSDSLLTEKKRALLAVVIPDALKMHTDRLMVQPVQGPIKVLRGQSFCNNFKIPKDHYTKGVSDADMVLYGAAGPMGSPAAWAGPCPRYRDHRPTVGVFNIGPEVLTSHDSSMRVTAHEIAHALGFGFYIMKERNLVEQKSGIRRKNGVWVVKSPTVVKKAQEFYGCNEITGVELEDEGGEGTVKSHWERRIAMEEMMTGVKGSDGGRYSVLTMALFEDMGFYKARWGTEEDMHFGKGRGCDFLEKRCVENGRSNFPDVFCTSSTPKGENVCTADRGGLGSCAIYSYSSSLPVQYRYFSQSNRGGPNELLDFCPYIRVFSNTGCTDGHPHVMLGSRIGPNSRCVRGTGLRMKNILNAIADICVEVNCEPDTLQVRFVGDDQWHNCP…
>Tb927_11_bin_v5.1-6-3614065-3612329_46_533
HRCDFGKLIKNMSMRDLPVVDEPPVPKGDLVHAIVTSSTAGWHPIRFKVFEFDINDRRKYCGSVGETRSNFKGINYQCTDKSLLTPQKKSLLAVVIPDALKMHTDRLMVQPVQGPIKVHQEQSFCKNFNIPQDHRTTGVSGADMVLYGAAGPMGSPAAWAGPCAKLRDGRPTVGVFNIGPEVLTSHDSSMRVTAHEIAHALGFGFDIMTGLKLVQQKSGIRGKGPVWVVKSQTVVKKARLFYGCDRITGMELEDEGGEGTVKSHWERRIAMEEMMAGMKSSDGGRYSVLTMALFEDMGFYKAKWGTEEDMHFGKGRGCDFLEKRCVENGRSNFPDVFCTSETKKGENICTSDRTGLGSCAISTYTSSLPTHYQYFSQSNRGGPNELLDYCPYIRVFSNT…
>Tb927_11_Homologues_3_v5.1-4-12437-10530_25_537
IIPCLLGLILCGDVSEGNIPPHRCDFGKLMKNMSMRDLPVVDEPPVPKGDLVHAIVTSSMAGWQPIRFKVFKSDIEDPKKYCEGVGETRSDFRGRNLTCTSYSVLTKEKKSLLDAVITDALKMHSDRLMVQPVQGPIKVHRNQTFCSNFNIPQDHYTTGVSDADMVLYGAAGPMGSPAAWAGPCSRYRGQRPTVGVFNIGPEVLTSHDSSMRVTAHEIAHALGFGFKIMEERNLVEQRSNIRGKGPVWVVKSPTVVKKAREFYGCDRITGVELEDEGGEGTINSHWERRIAMEEMMTGVKGSDGGRYSVLTMALFEDMGFYKAIWGTEEDMHFGKGRGCDFLEKKCIESGRSNFPDVFCTSVLTKGENVCTPDRGGLGSCAIYSYSSSVPVQYQYFSDV…
>Tb927_11_Homologues_3_v5.1-5-5512-3641_25_535
VIPCLLGLILCGDVTEGNIPPHRCDFGKLMKNMSMRDLPVVDEPPVPKGDLVHAIVTSSMAGWQPIRFKVFKSDIEDPKKYCGNVGETRSNFRGIYYKCKTESLLTSQKKSLLDAVIPDALKMHSDRLMVQPVKGRITVHREQSFCKNFNIPREHRTTGVSDADMVLYGAAGPMGSPAAWAVPCAKLRDGRPVVGVFNIGPEVLTSHDSSMRVTAHEIAHALGFGFDIMNERKLVASKSGIRGKGPVWVVKSQTVVKKAQEFYGCNDITGVELEDEGGRGTVRSHWERRIAMEEMMAGIKGSDGGRYSVLTMALFEDMGFYKARWGTEEDMHFGKGRGCDFLKKKCIESGKSNFPDVFCTSATKKGENVCTADRGGLGSCAIYLYRTPIPQQYRYFSRV…
>Tb927_11_Homologues_3_v5.1-5-9547-7691_25_549
IIPCLLGLILCGDVTEGNIPPHRCDFGKLMKNMSVREPPVPKGDLVHAIVTSSTAGWEPIRFKVFDFDIKDPEKYCGREGEYRPNFKGNKLLCTADSLLTPQKKKSLLDAVIPDALKMHTDRLMVQPVQGPIKVHRNQTFCNNFNIPEEHRTTGVSGADMVLYGAAGPMGSPAAWAGPCSRVSGQRPTVGVFNIGPEVLTSHDSSMRVTAHEIAHALGFGFDIMKERNLVEQRNDIRGKNDVWVVKSPTVVKKAQEFYGCDTLTGMELEDEGGDGTKNSHWERRIAMEEMMTGVKGSDGGRYSVLTMALFEDMGFYKAKWGTEEDMYFGKGRGCDFLEKKCVENGKSNFPDVFCTPETVKGNKVCTPDRGGLGSCAIYSYTPALPVRYQYFADITKGGP…
>Tb927_11_v5.1-2-2087798-2089825_117_545
CTEDDVLTKWKLRSVKVMMEAATKFLSSALLVDPLEAVNVPGGKCSGVQVPKMTVPNADYVVFVTINPRPEEETTTVAWAAACLKDTRSGRPVVGHINFIPAAIQRNPSSLAEHVAMHELAHAIGFSDIAETMLRAPNGLGAKGSQRVYRKGLGKAVTLITSPKVLKVAREYYGCPGLDGVEVEDAGSEGTRGSHWKKRILFNEALVGSVTSGQLFFSPLTLAYFEDLGFYTANYSTAETGMTWGKGRGCDFLYQKCDNHPREWGEFCFRKEMFVSTCTLDRSSLGACDITTHPEDLPQLYRYFDDPRVGGSSAEMDYCPTVMGFVNAYCTAELGFAFMNVFGNEMGVHSLCYDSDVITSVFPNFPFAARCFPTTCTPSGQLLLRVQGRTVACPRDGKA…
>Tb927_11_v5.1-3-2400996-2402867_122_602
SDSSEGSPPVSNGTSPVVLSDQSVANMEANDSQWKPIRIVVSAKDLDDSLKYCVVAGVPRPDFMGGTLRCKTGDVLTNEKRLILTEHALPSAIHLHAERLLVGMEIDNIVVPEFDSPACKSFTVPIHHRSVGVPQADIILYVASGPAPHDGPAYATTCASLLSGRPIAGAINFSPSAITESYLYIRTVAHEIAHVLGFNFEAMKQLNMVGTKNIRGKSSVKVVKTPNVVKVARQYYGCGKITGMELEDNGDDSVRNSHWKRRIARDDLMTAIMGVSHYSELTLAFFLDTGFYRVNWEKGERMRWGHGAGCSFIEGKCMENNETNFPDMFCNDSAETLSCTHDRQALGRCTVHSYAVPIEESVRYFTMSWVGGSDNNLMDYCPVVEPYTDSYCRDGRREL…
>Tb927_11_v5.1-4-2189758-2188022_25_535
IIPCLLGLILCGDVTEGNIPPHRCDFGKLMKNMSMRDLPVVGEPPVPKGDLVHAIVTSSTAGWQPIRFKVFKLDINDRRKYCGSVGETRSNFKGINYQCTDKSLLTPQKKSLLAVVIPDALKMHSDRLMVQPVQGPIKVPEVYTFCNNFNIPEEHRTTGVSGADMVLYGAAGPMGSPAAWAGPCSRLKGKRPVVGVFNIGPEVLTSHDSSMRVTAHEIAHALGFGFDIMTGLKLVKKKSGIRGKNDVWVVTSPTVVKKAQEFYGCNDITGVELEDEGGDGTKNTHWERRIAMEEMMAGMKSSDGGRYSVLTMALFEDMGFYRAKWGTEEDMHFGKGRGCDFLEKRCVENGRSNFPDVFCTSETKKGENICTSDRTGLGSCAIHLHSSALPKHYQYFSQS…
>Tb927_11_v5.1-4-2192575-2190758_29_570
VIPCLLGLILCGDVSEGNIPPHRCDFGKLMKNMSVREPPVVDEPPVPKGDLVHAIATSSTAGWHPIRFQVFKSDIEDPKKYCESEGQTRFDFRDTYHRCTTASVLTQEKKTLLDAVIPHALKMHSDRLMVRQLRGPITVYKEQTFCNNFNIPKHHYTTGVSGADMVLYGAAGPMGSPAAWAGPCSRYKGRRPFVGVFNIGPEVLTSHDSSMRVTAHEIAHALGFGFDIMKERNLVALISGIRGKGPVWVVKSPTVVKKAQEFYGCDKIIGLELEDEGGEGTVKSHWERRIAMEEMMTGLKSSDGGRYSVLTMALFEDMGFYRAIWGTEEDMYFGKGRGCNFLKRKCIVNEKSNFPDVFCTSKATDTEMFCTSDRGGLGSCAIQTHESPIPEQYRYFADE…
>Tb927_11_v5.1-5-2158557-2156668_25_529
VIPFLLGLILCGDVTEGNIPPHRCDFGKLMKNMSVREPPVPKGDLVHAIVTSSTAGWQPIRFKVFDSDIKNPKKYCGRVGEYRPNFRGNRLRCKSDSVLTHQKKTLLDAVIPDALKMHTDRLMVQPVQSPIKVYKGQSFCKYFNIPQEHRTKGVSGADMVLYGAAGPMGSPAAWAGPCPRYKGQRPTVGVFNIGPEVLTSHDSSMRVTAHEIAHALGFGFDIMNERNLVEQRRKIRGKGPVWVVKSPTVVEKARLFYGCDRITGVELEDEGGSGTVKSHWERRIAMEEMMTGIKGSDGGRYSVLTMALFEDMGFYKAIWGAEEDMHFGKGRGCDFLEKRCIVNGKSNFPDVFCTSPTNKGENVCTSDRGGLGSCAIYSYTSSLPQQYRYFSQSNRGGPN…
>Tb927_11_v5.1-5-2166780-2164828_54_560
VIPCLLGLILCGDVTEGNIPPHQCDFGKLMKNMSVREPPVPKGDLVHAIVTSSTAGWEPIRFQVFKLDINDPKKFCERIGETRSDFRGNEHLCKSDSVLTKEKKTLLDAVIPDALKMHTDRLMVQPLQSPIKVHQEQTFCKNFNIPKDHYTTGVSGADMVLYGAAGPMGSPAAWAGPCSRVSGQRPTVGVFNIGPEVLTSHDSSMRVTAHEIAHALGFGFKIMEERNLVEQRSNIRGKGPVWVVKSQTVVKKAQEFYGCDRITGVELEDEGGEGTINSHWERRIAMEEMMTGIKGSDGGRYSVLTMALFEDMGFYKARWGNEEDMHFGKGRGCEFLEKRCVEDGKSNFPDVFCTPETAKGNNICTSDRGGLGSCAIYLYTPALPAYYRYFGDERKGGPK…
>Tb927_11_v5.1-5-2196468-2194741_46_533
HRCDFGKLMKNMSMRDLPVVGEPPVPKGDLVHAIVTSSTAGWQPIRFKVFKSDIEDRSKYCGSVGETRSNFRGTNYQCNTDSLLTKEKKSLLSVVIPDALKMHTDRLMVQPVQGPIKVPKLQSFCNNFNIPQDHYTTGVSGADMVLYGAAGPMGSPAAWAGPCSRLKGKRPVVGVFNIGPEVLTSHDSSMRVTAHEIAHALGFGFDIMEELKLVEKRNEIRGKNGVWVVKSQTVVKKARLFYGCDTLTGMELEDEGGEGTVKSHWERRIAMEEMMAGLKSSDGGRYSVLTMALFEDMGFYKAKWGTEEDMHFGKGRGCDFLEKRCVEDGKSNFPDVFCTSETKQGENICTSDRTGLGSCAISTYKSSLPTHYQYFSQSNRGGPGELLDYCPYIRVFSNT…
>Tb927_11_v5.1-5-2199378-2197474_25_575
IIPFLLGLILCGDVSEGNIPPHRCDFGKLMKNMSVREPPVVDEPPVPKGDLVHAIATSSTAGWHPIRVQVFDFDIKNRNKYCEKEGQVRSNFRDAYYECTTASVLTKEKKALLAVVIPDALKMHTDRLMVQPVHDPIKVYEKQTFCNNFSIPRDHYTTGVSGADMVLYGAAGPMGSPAAWAGPCSRVSGQRPTVGVFNIGPEVLTSHDSSMRVTAHEIAHALGFGFDIMEELKLVEKKSGIRGKNDVWVVTSPTVVKKAQEFYGCNEIKGVELEDEGGDGTKNSHWERRIAMEEMMTGLKSSDGGRYSVLTMALFEDMGFYRAKWGNEEDMHFGKGRGCDFLEKRCVENGRSNFPDVFCTSKARDTEIFCTSDRGGLGSCAIQTHESPIPEQYRYFADE…
>Tb927_11_v5.1-6-2162618-2160753_25_531
VIPFLLGLILCGDVTEGNIPPHRCDFGKLMKNMSVREPPVPKGDLVHAIVTSSTAGWQPIRFKVFDSDIKNPKKYCGSVGETRSDFRGNEHKCTPDSVLTKEKKSLLSVVIPDALKMHTDRLMVQAVKDPIKVHRNQTFCKNFNIPEEHYTTGVSGADMVLYGAAGPMGSPAAWAGPCSRYKGRRPFVGVFNIGPEVLTSHDSSMRVTAHEIAHALGFGFDIMKERNLVEQRNNIRGKNDVWVVKSPTVVKKAQEFYGCNRITGVELEDEGGDGTKNSHWERRIAMEEMMTGIKGSDGGRYSVLTMALFEDMGFYRAKWGNEEDMHFGKGRGCEFLEKRCVENGRSNFPDVFCTPETEKVNNMCTSDRGGLGSCAIYLYNSVLPEHYRYFSDEKKGGPN…
>tryp_XI-1036e06.p1k-2-22430-24247_29_570
VIPCLLGLILCGDVSEGNIPPHRCDFGKLMKNMSVREPPVVDEPPVPKGDLVHAIATSSTAGWHPIRFQVFKSDIEDPKKYCESEGQTRFDFRDTYHRCTTASVLTQEKKTLLDAVIPHALKMHSDRLMVRQLRGPITVYKEQTFCNNFNIPKHHYTTGVSGADMVLYGAAGPMGSPAAWAGPCSRYKGRRPFVGVFNIGPEVLTSHDSSMRVTAHEIAHALGFGFDIMKERNLVALISGIRGKGPVWVVKSPTVVKKAQEFYGCDKIIGLELEDEGGEGTVKSHWERRIAMEEMMTGLKSSDGGRYSVLTMALFEDMGFYRAIWGTEEDMYFGKGRGCNFLKRKCIVNEKSNFPDVFCTSKATDTEMFCTSDRGGLGSCAIQTHESPIPEQYRYFADE…
>tryp_XI-1036e06.p1k-2-25247-26983_46_533
HRCDFGKLMKNMSMRDLPVVGEPPVPKGDLVHAIVTSSTAGWQPIRFKVFKLDINDRRKYCGSVGETRSNFKGINYQCTDKSLLTPQKKSLLAVVIPDALKMHSDRLMVQPVQGPIKVPEVYTFCNNFNIPEEHRTTGVSGADMVLYGAAGPMGSPAAWAGPCSRLKGKRPVVGVFNIGPEVLTSHDSSMRVTAHEIAHALGFGFDIMTGLKLVKKKSGIRGKNDVWVVTSPTVVKKAQEFYGCNDITGVELEDEGGDGTKNTHWERRIAMEEMMAGMKSSDGGRYSVLTMALFEDMGFYRAKWGTEEDMHFGKGRGCDFLEKRCVENGRSNFPDVFCTSETKKGENICTSDRTGLGSCAISTYTSSLPTHYQYFSQSNRGGPNELLDYCPYIRVFSNT…
>tryp_XI-1036e06.p1k-3-18285-20237_54_560
VIPCLLGLILCGDVTEGNIPPHQCDFGKLMKNMSVREPPVPKGDLVHAIVTSSTAGWEPIRFQVFKLDINDPKKFCERIGETRSDFRGNEHLCKSDSVLTKEKKTLLDAVIPDALKMHTDRLMVQPLQSPIKVHQEQTFCKNFNIPKDHYTTGVSGADMVLYGAAGPMGSPAAWAGPCSRVSGQRPTVGVFNIGPEVLTSHDSSMRVTAHEIAHALGFGFKIMEERNLVEQRSNIRGKGPVWVVKSQTVVKKAQEFYGCDRITGVELEDEGGEGTINSHWERRIAMEEMMTGIKGSDGGRYSVLTMALFEDMGFYKARWGNEEDMHFGKGRGCEFLEKRCVEDGKSNFPDVFCTPETAKGNNICTSDRGGLGSCAIYLYTPALPAYYRYFGDERKGGPK…
>TvY486_10-4-3332485-3330659
HRCIFDELMQKVDTVPRVDTRNALTKRKALTEDINERSKTHRWKPIRIVVSTEDFKYPSRYCVKAKEKRFDYISAHLECTEDSILTAEKNKTLLDVVIPAAVKMHRERLFVEPVKGRLVVGNMSDICTNFIIPKRHRKIGLHDADTVIYAAAAPTSDAIAWAMLCAVYDNLRPVIGALNVNPAYVGRPSIVIRVVAHEIAHSLGFHQGLFEALNLTSKMPNVRGKTAVVINGPKTVEKSREFFNCSSLVGMELEDAGGHATRLSHWKRRNALHEMMSGTLYVDTAFYSMLTMAVFEDMGFYRARWGMEESMAWGRNAGCSLLNEACATNSVTKFPEMFCVSPTPDHEFRCSSGHVALGACDMIKQTNPVQKHFQYFSQETVSGSSPSMDFCPYIRPYQG…
>TvY486_11-1-2218168-2220300
HVCIHDQVALPSHIVHTIQPVPELQRAYEASETGEHAVNVTIGDIDGRERNVTEKNMRFQIVYLFDSACKNVGQSVTTFVAGMKKCGREDILTKWRIRSLKVMMKAATSFLSNALLVNRTRMQKIQENVCVHLKSPAVETLEGDFVVFVTANPSSDETSTVAWALHCAKHGTTKRPIVGHVNFIPSLIERRPSLIDEQVAIHELTHALGFTNLASAAAKSVSSGGQVREGVKTVLRPYLGKQVTVITMPKVVTAARRHFGCPSLDGLEVEDMGPAGTRGSHWKKRILFHEALVGTITSGRMYYSSMTLAFLEELGFYKANFSAAEDDFSWGKRKGCDFVLRKCNDQPANVTEFCFRRNLITAECTADHSSLGACDVVTHGMKLPTEFQYFEDPARGGSS…
>TvY486_11-3-2474724-2476724
ATSPEWKPARFKVFTKDLDDPRKYCTEVGQIRSSFSLGNVRCTEEDVFTSAKKTILLNHNIPLGIKKHADRLSVQPITGVIKVAEFRSLTCREFTVPAEHRITGLTDVDTVFYAAAAPVRGFSAWAVICATHDGGRPLVGAFNIGPPSIAATLRAVNLVAHELAHALGFHDKVISARNMSRYVQDVRGKRLVRVVNTPKVVEAARRHFKCDSLHGMELEDEGSSGTVGSHWKRRNAMDDLMCGVQGTMGSFYSTLTMAFFEDSGFYKVSWGTEEPMGWGYGAGCSFLEKKCVENDTSNFPEWFCDSITPERQKLCTADRRGLGKCQMAKFKEELPAHLQYFTNRSQGGGRSLMDCCPLVVAHSRTMCADGTARILPGSRLGSTSRCVKGEGLLPGSASH…
>TvY486_11-5-2260076-2258334
WLPIRIMFFTFDLRNSSRYCTVSGTTRPNYRGGTAICTVNDILTDDKKAMLSAQILPQATKMHADRLLIKRRIQSVFVPTFRDNVCNSFTIPVAHRSKGVNQTDMILYVASGPSSTGGASIAQACATLSNGRPIIGAINFAPGAIVRSGVSVRMAAHEIAHVLGFNYNTMKNLNMITRLSNIRGKSIVTVVNSTKVLEVARTYYGCDSLAGVELEDGGGRGVAGSHWERRIAMDDLMAVNVGLSAYSVLTMAFFEDTGFYKVVWEKGERMVWGRNAGCEFINEKCVTNNRTKYPNMFCTEPTDEKLYCTYDRQALGHCTLKNHKKTLRPEFQYFGDANIGGSDADAMDFCPIIAPYRDSYCTNGEQQLLLGSRIGPHSRCIKGDGLQIHSEEVGDVCAE…
>TvY486_11-5-2307314-2305542
LLMVITSHATSTDDTSAPRCMFDEAIRSNSEFKLPVVRLSPPGPVGVLEATTAGESSEVWDTIRFQVFKRDIEDSSKYCTQVGQVRSNFMNAMVHCSADSVLTPEKKYTMLTGVIPTAVKMHTDRLMVKPLNTSLKVPKIPGGMCGNYNIPPEHHTAGVPGADMVLYGSAGPMGMAAAWAAPCALLDYHTGRPIFGVFNIGPEAISTVDGTARVLAHEIAHALGFGHHIMVMLGMVANLTNVRGKPHSQGLKTPKVVEVGQLFFGCSTITSVELEDEGGSGTVNSHWEARNLKEEMMTGVKSTGGGFYSAFTMAFFEDTGLYKAKWGAEESMNWGYNAGCRFLEEKCVVNGKSNFPEWFCDSMLHYGERACTADRRGLGNCRLGRVTKGLQSHHQYFGN…
>TvY486_11-5-801899-799920
PMLVLFALLGVTGWCCTGGIAMPGCMFDSLMDKNGQSLPIAQEVLPTGPDALAAATAASTSTLPVWATIRIMVSTRDMTDPSKICTHAGRSRPDFLGAYKKCSAAAVLTAKKHENLLKRVVPGAVKMHTDRLEVRPVRGRIVVPLFSGLCANFHIPRDHRTRGVGGADTILYGAAGPVGGASAWALPCAALGDGRPFVGVFNVGPESLDIVDTATRTVAHEIAHALGFSISIASNLGMVKDVNVRGKGFVKMVTTRNVVRVARQLYNCSELVGMELEDEGGAGTKHSHWERRNAMDEMMAGARMVTGGYYSALTMAFFEDTGLYRAKWGAEEHTRWGRNAGCGFLSEKCVKNGTTHFPDMFCTEPARRHEFKCTHDRMALGVCTIQRHNKRLPSHASYF…
>TvY486_bin_archived_contig_1381-5-1830-262
AESSSGNDGLWAPVRIRAFTRDLNDPNRFCTAAGDRRTNRHSTEVVCGASGVLTVRKKRSLLKRSLPLGIQMHTDRLSVPPLDTVSSAFNIPSNHFTDGVVNADLYVYVGVMQDKADVMAWATVCAKLESGRPLAGVTNISPRHIKETEEDIRTVAHEPGHILEFLLHRLGDAKVLQHGVARGNECKWVVDTEHTKRVASKHFNCLSAHGVELENAGCRGTVGPHIDRRYIMDDLMTQRSVGKRYTAFSLAVFESLGYYRANYRRAEPSLWGMHSGCGLLRNKCLVNEATAYPAMYCSKSSSLSDEQCTHDRLGIGFYGMFEHNEDIPKEYRYFSNPRLGGEVMSDYCPTVAKNVGRNCEHGVAADIYGSFIGAESLLVKDSRLMCNGRPVFAACVGTN…
>TvY486_bin_archived_contig_1463-5-4646-2517
VVPHTAANGTGFIGAQEAGGQGDAEEWRPIQIRAFTRDLNDPQRFCTAAGDRRVSFLGDDVVCDASSVLTVRKKRFLLERALPLGIKMHSDRLAVHPVDVNVALPELESTCAAFSVPPEHFVSNPAVADMYVYVGAMQDASGALAWATTCAVLNDGRPFAGVTNISPWHLKETEEVVRTVTHELGHILGFMSNYFRNVDALKKVTTRGGMHRYVVDTEHTRRVTSEHFNCTNVYGIELENIGGDGVVDSHIDRRFVADDLMTQRSIGGRYTVFSLASFESLGFYRVNYSCAEPSLWGLHSGCGFFHNECFVNGTTAYPDVFCSRVPVQGDESCTHDRLGIGYCNLFECTQDIPERYRYFDNPRLGGEILADYCPSVGLSENRSCEHGNSEEMHGSFIGK…
>TvY486_bin_archived_contig_5122-1-472-2040
AESSSGNDGVWAPIRIRAFTRDLNDPNRFCTAAGDRRTNFLGTEVVCDASGVLTVRKKRSLLKRSLPLGIQMHTGRLSMPPLDTVSSTFNIPSSHFTDGVVNADLYVYVGAMQDKADVMAWATVCAKLESGRPLAGVTNISPRHIRETEEDIRTVAHELGHILEFLLHHLGDAKVLQQVVVRGNERKWVIDTEHTKCVASKHFHCLSAHGVKLENAGGRGTVGSHIDRRYIMDNLIAQRSVGERYTAFSLVVFDSLGYCRANYSRAEPSLWVLHSGCGFLPNKCLVNKATAYPAMCYREFSSLSDEQCTHDRLGIGFCGVFEHNEDIPKEYRYFSNPRLGGEVMSDYCPTVAKNVGRNCEHGVAADIYGSFIGAESLLVKDSRLMCNGRPVFAACVGTN…
>TvY486_bin_archived_contig_5388-1-9034-10989
VVLEAPRPSTVPSGLLGAREAESSSGNDGVWASIRIRAFTRDLNDPNRFCTAAGDRRTNFLGTEVVCDASSVLTVRKKRFLLKRSLPLGIQMHTDRLSVLPNDQAFALPPLDTVCSAFNIPSSHFTDGVVNADLYVYVGAMQDRANVMAWATVCAKLESGRPLAGVTNISPQHIRETEEDIRTVAHELGHILGFSFQHLGDAKVLQQVVVRGNERKWVVDTEHTKRVASKHFNCLSAHGVELENAGGRGTVGSHIDRRYIMDDLMTQRSVGERYTAFSLAVFESLGYYRANYSRAEPSLWGMHSGCGFLRNKCLVNEATAYPAMYCSKSSSLSDEQCTHDRLGIGYCGVFEHNEDIPKEYRYFSNPRLGGEVMSDYCPTVTKNVGRNCEHGVAADMYGS…
>TvY486_bin_archived_contig_5500-1-1-2058
VVPHTAANGTGFIGAQEAGGQGDAEEWRPIQIRAFTRDLNDPQRFCTAAGDRRVSFLGDDVVCDASSVLTLRKKRFLLERALPLGIKMHSDRLAVRPVDANVALPELESICAAFSVPPEHFVSNPAVADMYVYVGAMQDASGALAWATTCAVLNDGRPFAGVTNISPWHLKETEEVVRTVTHELGHILGFMSNYFRNVDALKKVTTRGGMDRYIVDTEHTRRVTSEHFNCMNVYGIELENVGGDGTAGSHIDRRFVADDLMTQRSIGGRYTVFSLASFESLGFYRVNYSCAEPSLWGLHSGCGFFHNECFVNGTTEYPDVFCSRVPVQGDESCTHDRLGIGYCNLFEYTQDIPERYRYFDNPRLGGEILADYCPSVGLSENRSCEHGNSEEMHGSFIGK…
>TvY486_bin_archived_contig_5693-2-2411-4348
VVLEAPRPSTVPSGLLGAREAESSSGNDGVWAPIRIRAFTRDLNDPNRFCTAAGDRRTNFLGTEVVCDASSVLTVRKKRFLLKRSLPLGIQMHTDRLSVLPNDQAFALPPLDTVCSTFNIPSNHFTDGVVNADLYVYVGAMQDRANVMAWATVCAKLESGRPLAGVTNISPQHIRETEEDICTVAHEPGHILEFLFHHLGHVKILQHGVNRGNECKWVIDTEHTKCVASKHFNCLSAHGVKLENAGGRGTVGSHIDWRYIMDNLMTQRSVGKRYTAFSLAVFESLGYYRANYRRAEPSLWGMHSGCGLLRNKCLVNEATAYPAMYCSKSSSLSDEQCTHDRLGIGFYGMFEHNEDIPKEYRYFSNPRLGGEVMSDYCPTVAKNVGRNCEHGVAADIYGS…
>TcongolenseCCD15541.1471bp
VTARAGPPVRLATRNIAHSQTGADSEWSNIRIVTFTKDIEDERKHCTAEGQKRPTFFGDTADCTSDDVLTAAKKGLVITRLIPSAVQLHVDRLLVKPEAEPLVLPKFDGKVCSSFTVPASHNTEGVPDADMVMYAAAGPMAGAAAWATTCIVFDDDRPAAGVMNLGVASISLTETSIRTVAHEIAHSLGFSFYSMSNAKAVTRVPGVRGKKEVVLVSSPRTLQKTREHYKCPAAAGMELEDEGGSGTAMSHWERRNAKDEFMSGISGPGRYTALTMAAFEDLGYYRGAWGMEEPMGWGNSSGCELLTEKCLVEGVTAYPTMFCN-GSEVGLTCTSDGFALGKCLTVQYESELPAEYQYFSDTKLGGSATLMDYCPYIFGYSNTQCSDGDIRHMYGSVIG…
>TcongolenseCCD15540.1471bp
VAARAGPPVRLATRNIAHSQTGADSEWSNIRIVTFTKDIEDERKHCTAEGQKRPTFFGDTADCTSDDVLTAAKKDLVITRLIPSAVQLHVDRLLVKPEAEPLVLPKFDGKVCSSFTVPASHNAEGVPDADMAMYAAAGPMAGVAAWATTCIVFDDDRPAAGVMNLGVASISLTETSIRTVAHEIAHSLGFSFYFMSNAKTVTRVPGVRGKKEVVLVSSPRTLQKTREHYKCPAAAGMELEDEGGSGTAMSHWERRNAKDEFMSGISGPGRYTALTMAAFEDLGYYRSVWGMEEPMGWGNSSGCELLTEKCLVEGVTAYPAMFCN-GSEVGLTCTSDGSALGECFTVQYESELPAEYQYFSDTKLGGSATLMDYCPYIFGYSNTRCSDGDIRRMYGSVIG…
>TcongolenseCCC95375.1471bp
NASNKALPVAIEVPHVRAFTASSSDNWGPIRFTVFKSDISNSEKYCTKAGEVRSNFRGTNIVCSEESVLTERKKSL-LEEVIPAALKMHSDRLTVKRTSNLIKIPQ-VTGFCTNFHIPAEHRTTGLTAVDMVLYGAAGPMGGKSAWAGPCAVLEDGRPFVGVFNIGPEILISVDASVRTMTHEIAHALGFGFDILQKLKLVEVRNNIRGKPKTYVVTSPNVVNVARKYHNCDSITGVELEDEGFEGTVNSHWERRNLMPELMAGLHGGGLYSAFTMALFEDMGFYRAIWGREEQMRWGNGVGCAFLDKKCIEGGKSNFPDMFCTEGRKGGATCTHDRMGLGRCRIGTTGSSLPRHYQYFSEPNRGGVSPLMDYCPVVAGFSNADCANGDPGVMWGGRTG…
>TcongolenseCCC93446.1471bp
IASVNESGVKAKNEFGEYGQEELDDSWQPIRIYASTLDMDDPHRFCTRPGDVRDTLTGGPVTCKEADVLTVRKKRIIKQQALPEAIKMHSSRLFVQRLQRKIVLGRHQIGHCKMFKVPEAHYTNGV-DADLLVYVGVRPTIGSIAWAFTCGLLPNGRSVVGSINLSPAFVKESDFFIRVIVHELGHVLGFDKGHLVRARVLQEVRGVRGLGQVYVVNSTIAKRVAQKHFNCSDVLGIEMENEGGNAVEISHLEQRHAYEDVMSPNGRIKRYTAMTLAVFASLGYYRVNFSRAEPTRWGLNAGCGFLNDRCVVNGTATHPKWFCDRGGEHSHVCSYDHLSLGRCALGRQEGGPPLEYRYFSDDELGGTSLFMDYCPVVVPYSHGKCTGAGGGLLRGSATG…
>TcongolenseTc.A.H.pschr_08-3-413094-414851_471bp
-----------------------DSEWSNIRIVTFTKDIEDERKHCTAEGQKRPTFFGDTADCTSDDVLTAAKKGLVITRLIPSAVQLHVDRLLVKPEAEPLVLPKFDGKVCSSFTVPASHNTEGVPDADMVMYAAAGPMAGAAAWATTCIVFDDDRPAAGVMNLGVASISLTETSIRTVAHEIAHSLGFTFYSMSNAKAVTRVPGVRGKKEVVLVSSPRTLQKTREHYKCPAAAGMELEDEGGSGTAMSHWERRNAKDEFMSGISGPGRYTALTMAAFEDLGYYRGAWGMEEPMGWGNSSGCELLTEKCLVEGVTAYPTMFCN-GSEVGLTCTSDGFALGKCLKVQYESELPAEYQYFSDTKLGGSATLMDYCPYIFGYSNTQCSDGDIRHMYGSVIG…
>TcongolenseTc.A.H.pschr_08-3-417255-419012_471bp
VTARAGPPVRLATRNIAHSQTGADSEWSNIRIVTFTKDIEDERKHCTAEGQKRPTFFGDTADCTSDDVLTAAKKDLVITRLIPSAVQLHVDRLLVKPEAEPLVLPKFDGKVCSSFTVPASHNAEGVPDADMAMYAAAGPMAGVAAWATTCVVLDDGRPAAGVMNLGVASISLTETSIRTVAHEIAHSLGFSFYFMSNAKTVTRVPGVRGKKEVVLVSSPRTLQKTREHYKCPAAAGMELEDEGGSGTAMSHWERRNAKDEFMSGISGPGRYTALTMAAFEDLGYYRGAWGMEEPMGWGNSSGCELLTEKCLVEGVTAYPTMFCN-GSEVGLTCTSDGSALGECFTAQYKTKLPAEYQYFSDTTVSGLPALMDYCPYIIGYSSTRCSDGDIRHMYGSVIG…
>TcongolenseTc.A.H.pschr_10-4-652857-651016_471bp
IASVNESGVKAKNEFGEYGQEELDDSWQPIRIYASTLDMDDPYRFCTRPGDVRDTLTGGNVTCKEADILTVRKKRIIKQQALPEAIKMHSSRLFVQRLQRKIVFTRHQIGHCKMFKVPEAHYTNGV-DADLLVYVGVRPTIGSIAWAFTCGLLPNGRSVVGSINLSPAFVKENDFFIRVIVHELGHVLGFDEGHLVRARVLQEVRGVRGLGQVYVVNSTIAKRVAQKHFNCSDVLGIEMENEGGNAVEISHLEQRHAYEDVMSPNGRIKRYTAMTLAVFASLGYYRVNFSRAEPTRWGLNAGCGFLNDRCVVNGTATHPKWFCDHSSRHSHVCSYDRLSLGRCALGRQEGGLPVEYRYFSHDNVGGTAPFMDYCPVVVPYSHGKCTSAGGGWLRGSATG…
>TcongolenseTc.A.H.pschr_10-5-656213-654366_471bp
IASVNESGVKAKNEFGEYGQEELDDSWQPIRIYASTLDMDDPHRFCTRPGDVRDTLTGGNVTCKEADVLTVRKKRIIKQQALPEAIKMHSSRLFVQRLQRKIVLGRNQIGQCSVFKVPEAHYTNGV-DADLLVYVGVRPTIGSIAWAFTCGLLPNGRSVVGSINLSPAFVEESDFFIRVIVHELGHVLGFDKGHLVRARVLQEVRGVRGLGQVYVVNSTIAKRVAQKHFNCSDVLGIEMENEGGNAVEISHLEQRHAYEDVMSPDGQLTRYTAMTLAVFASLGYYRVNFSRAEPTRWGLNAGCGFLNDRCVVNGTATHPKWFCDRGGEHSHVCSYDRLSLGRCALGRQEGGPPLEYRYFSDDELGGTSLFMDYCPVVVPYSHGKCTGAGGGLLRGSATG…
>TcongolenseTc.A.H.pschr_11-2-2150048-2151820_471bp
-------------------------GWTSLRVVVSTNDLDNPKRCCTLSGQERPDFMGGVAPCGEQDVLTTEKRLTLTEYTIPGAIRLHYERLGVSMRMDNIIVPDFLSAVCSSFTVPESHRSVGVSGADVILYVAAGPTRADYAHTRVCALLPSGRPAVGVINFSPSAISRSRSSLRAAAHEIAHILGFNNEVMRRLKMIST-KVHRGKNSTFVIT-PKVVEVARKYYACKNMDGMQLEDGGNDDVRDSHWKRLFVKDDLMAAVVGASYYSALTLAFFHDTGFYRVKWAMAERMRWGNGTGCGLMNGKCMKNNITMFLDMFCNESVSTKLHCTYERQAIGRCALNTYGAPLDPDKQYFTRSWIGGNQNLMDYCPIVEPYKDSYCEDGRQQLLPGSRVG…
>TcongolenseTc.A.H.pschr_11-3-1885995-1888076_471bp
-------------------------------------------RACKSVGEVVPSYIKAKTVCTADDVLTNWKKRS-LKVMMEAATKFLSSALLVDPLEGVPV----TVENCSGLPIPLLV----AKDSDYVVYVTANPRGTTVAWALACVRRKTGRPVVGHINFIPSSIQRNPASLHVAMHELAHAIGFSNIHRTGAKRVFR-SGLR--KNVTIITSPKVLEVARKYFGCPELDGVEVEDAGIDGTQGSHWKKRILFNEALVGSSGRLFFSSLTLAYFEDLGYYTANYSAAEEMSWGRGRGCDFLYKRC--NEQSKNVDEFCFSSNMLNFACTRDRSSLGGCDLTTYSEDLSPKYRYFDDPRLGGSSPEMDYCPALMGFENAFCGAEPFMNIFGNEMG…
>TcongolenseTc.A.H.pschr_11-5-1973389-1971866_471bp
-------------------------------------------KYCTKAGEVRSNFRGTNIVCSEESVLTERKKSL-LEEVIPAALKMHSDRLTVKRTSNLIKIPQ-VTGFCTNFHIPAEHRTTGLTAVDMVLYGAAGPMGGKSAWAGPCAVLEDGRPFVGVFNIGPEILISVDASVRTMTHEIAHALGFGFDILQKLKLVEVRNNIRGKPKTYVVTSPNVVNVARKYHNCDSITGVELEDEGFEGTVNSHWERRNLMPELMAGLHGGGLYSAFTMALFEDMGFYRAIWGREEQMRWGNGVGCAFLDKKCIEGGKSNFPDMFCTEGRKGGATCTHDRMGLGRCRIGTTGSSLPRHYQYFSEPNRGGVSPLMDYCPVVAGFSNADCANGDPGVMWGGRTG…
>AIHY01014106.1_4
HRCIFDELRRSQLAAGASVMSEAGDSSAPEWQSVKPLRRAVDTWRPIRISVFTEDLNNDSRYCTRPGESRFDFSDTTRVCESNGILTDRKKYLLREVVIPDAVQMHTDRLLVQPLRDNIVVNRFTRGECSHFTIPESHHTTGVPNTDFVLYVAAGPTWGDVLAWAIPCQEDRSGQPIVGVTNISPKDLFKISYSTRVVTHEILHALGFNYFYFKPLGMLTYTSIRGKREVPVMMSRKVVEAARAHYGCRTMKHMELEDRGGSGSMGSHWKMRNAKDELMSPVAFGGFYTALTIAAMEDTGFYKGNYSNAESMVWGKNAGCVLFDEKCIIDGVSQVPEMFCVAKPSTKYNDKCTSDRLSIGYCXIKANMSYPSIFQYFTNVTIGGAEEFMDFCPFIIPYS…
>AIHY01014205.1_2
HRCIFDELQRSQLAAGASAMSGTGHGSVAQWQGVKPPSRAVNTWRPIRISVFTEDLNNDSRYCTKAGESRFDFSHSTRVCESDDILTDPKKYLLGEVVIPDAVQMHRDRLLVQPLRDNIVVNRFTGDDCSHFTIPESHHTTGVPNTDFVLYVAAGPIEPGTEAWAVLCQDDRSGQPIVGVVNVSPRRLLEIYHSTRVVTHEILHALGFHVNIFKKRGMLTNIPIRGKRXVPVMMTPKVVDAARAHYGCRTMKYMELEDRGGSGSAYLHWKMRNAKDELMSPAVSGGFYTALTIAAMEDTGYYKGNYSNAESMAWGNNVGCKLFDEKCVIDGVSQMPEMFCAPKPGDIPEDKCTSDRLGIGNCYISENMRYPSIFQYFTNVTIGGTDEFMDFCPYIMPFP…
>AIHY01015147.1_1
DTWRPIRISVFTEDLNDDSRYCTRPGESRFDFSEATLVCESNGILTDRKKYLLREVVIPDAVQMHTDRLLVQPLKDNIVVDTFAEDECSHFTIPESHHTTGVPNTDFVLYVAAGPTKPGNVAWALXCQIDSNGQPIVGVTNMSPRSLLEISYSTRVVTHEVLHALGFNFIIFWRKGMLIGASFRGKRDVPVMMARMVVEAARAHYGCSTMKHMEVEDMGGLGSAYSHWKMRNAKDELMSPVISGGFYTALTIAAMEDTGYYKGNYSNAESMAWGKNVGCKLFDEKCVIDGVSQVPEMFCAPKPGDIPELKCTSDRLGFGICDIWNDMSYPSIFQYFTNVKIGGTLEFMDFCPYIPPVLGITCRRGTPEIFVGSTFSESARCFSALPSATLKMSDGHNIS…
>AIHY01014097.1_1
HRCIFDELRRSQLAAGASAMSEAGEGSAASWQGVKPPSRAVDTWRPIRISVFTEDLNDDSRYCTRPGESRFDFSETTLVCESNGILTDRKKYLLREVVIPDAVQMHTERLLVQPLKDNIVVDXFAEDECSHFTIPESHHTTGVPNTDFVLYVATGPTKPGNVAWALPCQIDSNGQPIVGVTNVSPRSLLQISYSTRAVTHEILHALGFDGYYFKPLGMLTYTSIRGKREVPVMISRKVVEAARAHYGCSTMKHVELEDRGGSGSAGSHWKMRNAKDELMSPVASGGFYTALTIAAMEDTGYYKGNYSNAESMVWGKNAGCVLFDKKCVIDGVSQVPEMFCATKERTVSEFKCLSNRLGIGTCDIGXNMSYPSIFQYFTNVTIGGTVGSMDFCPYIMPFP…
>EPY23648.1_Strigomonas
CTRVGEVITYSGTQITCGEDDVLTADKNDTLWATFDSAAAFLSAGLWSEPTASITVPVNACTSVNNVAMEVTDADFVVIVSAVPSTTSGASTLAWGTPCARTGTTPNRPIIGMINFIPSALPSSATELQKRVAAHEISHALGFLSLYSTAQNYYDLDGTYKSGGTQEVYRSGLQQTVRLVSTPRVLAAARAHFGCDTLDGVEIEDSGGSGTAGAHWKGRIFYEEALVGVISSAILFYSSVTLAYFEDLGFYTANYGVAEDNYLFGYKKGCDFLYQTCKSNTDNGIADEYCFVEDSSSKQRCSYDRFAVGRCDVKTYSSIDSQFQYFSTATLGGLPTMDYCPVISSYSNANCLVSSEVLMNFNGHEYGLTSRCFESTLVTSGYPNLGKGPRCILTTCTPE…
>EPY20885.1_Strigomonas
VQRERVQNAVSVDVIAANTTSAVYSASTPYTSITIAAFFDDLDNTSRYCREVAQFVSNYNGKYVACSVNDILTSAKREILIKKLIPRAIRLHAERLMVQSSGATILSSSVISSHYYCRQFAIPSSHYASGYNADFLLYVGAAPTSRNVLAWASSCISSASTRPTAGVTNVSPAYIADDTETVRTVAHEILHALGFSTSFFQTTSVSSLRGKTNVAVLATPNVVSQAQAFYGCASQSFMELEDEGGSGTAGSHWKRRSAKDEIMAGIIGVSRYSNLTIAAMEDLGFYKGVYSKGEYMAFGNGVGCTLTNSKCITNSVSNVPSMFCTTNSRTASGYSCPSDRLAIGTCYTSTSCGSVPSNFQYFTGNTLCGLSGTLTDYCPIVTPYSNTGCMDGDITVMPG…
>EPY37270.1_Strigomonas
VQRERVQNAVQVNMVSANDTFAMYSASTPYTSITIAAFFDDLEDTSRYCTSVGQSVSDYDGEYVTCTADDILTSAKREILKTKVIPEAIQLHAERLMVQSSGTTILSTSTISSHYYCRQFAIPSSHYASGYNADFLLYVGAAPTSRNVLAWASSCISSASTRPTAGVTNVSPAYIADDTETVRTVAHEILHALGFSTSFFQTTSVSSLRGKTNVAVLATSNVVSQAQAFYGCASQSFMELEDEGGSGTAGSHWKRRSAKDEIMAGIIGVSRYSNLTIAAMEDLGFYKGVYSKGEYMAFGNGVGCTLTNSKCITNSVSNVPSMFCTTNSRTASGYSCPSDRLAIGTCYTSTSCDSVPSNFQYFTGNTLCGLSGTLTDYCPIVTPYSNTGCMDGEAAVMPG…
>CUF99476.1_Bodo
HHCIHDQLVARAPKPVTIPQSYLKEHAWKDWSIREEQPLVEQRTADHPGSAHRVFLATSTDYSNMRFKFFFNVDNTGICPSVGTFVTTYQGTPNVNCTTNDVLTSLKRDYIVNTLMPQAANFLRGALKVIPINGSLIAPSTCNGITIPTSHRTTGVSDADFVAYVTSVPLPDPTSQTVAWALSCANDASGRPIAGQVNFVPSALTNAATLKTYITAQDVNTGIHELSHALGFSNSYFDSYVDLNNVYHSTGGRTPTGSVNMPNLGKSVTMMLSPRALAAGKEYFQCSTMTGVEIEDQGGSGTAGSHWEKRILYTEYICGILSSVATYISSLTLGYFEDKGYYVADYSWAQNGSMAFGKGRGCSFVNNKCNTQTGLPEFCFDTTASNQYCSPDFLGQGYC…
>CUF99461.1_Bodo
IRIKYYFNVDGNGQCSTVGQNVTTYRGNATVLCAETDILTDAKKAYIMNTIMSGGTEYLMDALNVIPVVGNLTIPGTYCGNTPGIAVPEVHRTVGVDNVDFILYVTANPLPTPGNTVAFAATCFSDQNRRPIAGSINFVPATLGNAAVLKVSQTNLDMNTAIHEACHALGYSSFFQYGYVDMNGVTRSGGTSSAYDNTLQKTTTKMTSPRVVAAAQAYFNCSTLTGVEIEDQGGSGTQGVHWEKRILAQEFIAGILSGAATFVSSLTLAYFEDTGHYTANYDMAEDAGMLWYKNKGCTVLSQKCNSAANQASGEFCFDTNAATKYCTNDLTAGGYCGVKSYPSGVPAAFRYFSDLTLGSNVVLDDYCPSVLPYSTKICIEATNSDTQNIYGNTYHPASR…
>CUG00210.1_Bodo
FHHLQKTLTDRHQRKGKSAFASDDQQIPTPTAFPHHQVSHEFMEMSADGSMKRLRSEQAVSYVGSAFRNIRIKYFFNVDGNGQCSTVGQTVTTYRGTTTRCTAADILTASMKSYIMDTIMARGTEYLMDALNVIPVVGNLTISTTRCGASPGIIVPEVHRTVGVDNADFILYVTANPLGTAASTVAFAATCLSDQNLRPIAGSINFVPQALGNNIANKASQANLDVNTAIHESSHALGYTSFFTNGYVNMSGSRVPGGIVSAYDSTLQKTTTKMTSPRVVAAARAYFNCSTLAGVEIEDQGGAGTSGVHWEKRILGQEYIAGVLSTSATYISSLTLAYFEDTGHYTANYAFAQDGGMQWYKNKGCTVLSQKCNSAANRASGEFCFDTNSQSNYCTNDRT…
>CUG84503.1_Bodo
ATGFSNIRIVLRTVDVENITKVCTVVGQVISDMEGSTATCTADDILTTAKKEILLNQVLPQAIALLNARLKVDPVVRNLVVGSTSACSFHTIPTVDTSTGISNADFVLYVSAAPTHDPTIAWASYCELDATNKRPLVGRSNFGPKYLTNSSALELRTVIRTGVHEIMHALGFSKQYVSNHNPSIFGNISTRGKNVFAINGSATVAAGRSFFNCSSLTAVELEDEGGSGTQYSHWERRNHYEDVMAGVVGDFMYISNLTLSYFHDLGVYQADFSYAETPLWGQRQGCSLLNESCMSTSNPGLGWMFCNDTQKKSNLCLYNYVGYSTCYVKNSTTPIPSYFQYFPSMPSLGGADSVVDYCPNVILGRRCSDNTTADDPYFGYHYGVGTRCLPVNNVILNGY…
>CUF51668.1_Bodo
ATGFSNIRIVLRTIDVDNSAKVCTSVGQTISNMQGGTVTCTADDILTPVKRQILENQVLPQAIALLNERFKVDPVVGNLKVGSTSVCYLHTIPQSDTTTGVANADYVLYVSAAPTSGSTIAWAGYCELDASNNRPIVGRANFSPRYLINSTATALTQVVRVGTHEMMHGLGFSYSYVANYKPSIIRNVTRRGKSVFAINGSATLVAGQNFFGCSSLDGLELEDEGGSGTQYSHWERRNQYEDVIAGIVNNFMYISNITMAYFHDLGIYQADFSYAEVPVWGRNQGCALTSTTCVDASNPGLGWMFCNDATQSSNKCSYDNTGYATCYTATASNLPSYFQYFPSQPTLGGNPNLVDYCPMVLLGTVCSTTSSSNDQTPFGLHYGTGTRCLATNNVIQSGF…
>CUF51620.1_Bodo
IRIVLRTIDVDNNAKVCSSVGQTISDMQGGTLTCTADDILTPAKRQILENQVLPQAIALLNERFKVDPVVGNLKVGSTSVCYLHTIPQSDTTTGVANADYVLYVSAAPTSGSTIAWAGYCELDASNNRPIVGRANFSPRYLINSTATALTQVVRVGTHEMMHGLGFSYSYVSNYKPSIIRNVTRRGKSVFAINGSATLVAGQNFFGCSSLDGLELEDEGGSGTQYSHWERRNQYEDVIAGIVNNFMYISNITMAYFHDLGIYQADFSYAEVPVWGRSQGCALTTTTCVDASNPGLGWMFCNDATQSSNKCSYDNTGYATCYTATASNLPSYFQYFPSQPTLGGNPNLVDYCPMVLLGTVCSTTSSSNDQTPFGLHYGTGTRC
>CUI15145.1_Bodo
GSPAWAPIRITFVVNNLYNSSKYCNATGQRRPDFRGGTLTCRDVDILTDAKRAILTNTVLPKAVQLISERLFVIPWWGNLPIFNNQVCGNQTSVPENQSMFGIPNTDFAVYVTAGPIAANTTLAFASYCQLDPMSQRPLVGRANFNPMTIAWNVNATPGSEQEQANDRFVKTAVHELCHALGFTSPFFPLLQSPDDDDQVSPTFTSTVRGKPNVVKIRSPAVRAAGRRYHSCNSLDGVEIEDQGGAGTAGNHWERRTMRDELMAGVVGVSAISNFTLAFFHDLGFYSVNFSAAEPMSWGNNGTCGFVSQPCNVTAGGLYKEFCDPVTQTGMMCTADRTAVGGCGLTEYASPVPRYEQYYGNPNITGSVPLLDGCASIEEYSNLLCTDLGNPQQGDVTGD…
>CUF60833.1_Bodo
PFRIVVSTLDLNITGKYCNSSVSTAPDFMGGSIQCTAESVLTDAKRFLLVNVIIPRAIQMHQERIRVAQPMTHNITITQQTVCPYFTTPASDIAYGVPDADFVLYVAAGLTTGATIAWAGFCQLDEFGRPLTGRMIFNPKYIPTNITDTVGLNTAIRTAAHELTHALGFSSSSILGNASLTATVTGVRGKTTSTHVITDPGVVDVARLHFNCTNLTFVELEDDGSSGTAGSHWEAHNHFDELMVGLAGKCLYTSLTVAMLVASGFYVEIPVNASSNTSTAIGDELSFSPASDNHNVQFGRDAGCPFLTMPCVSNNTLLLPSGGRTPMFCNDTITSSSQQLTQGHIGCLWDRSAMGACSTGWATGVQPYVTTYFTQDLSTRPSASSFLVGTTPLVDSCPL…
>LBRM2903_100010500.1-p1
HHCIHDRLQARVLQSVAQQRRPPGSVSALGLPYVSADPISSAHTVDWAQADSTSPSVAHSADWGTMRILVSTADLTDPDYYCSYAGQLVNNHHGAIDICEAEDILTDVKRHTLVSDLLPLALQLHVERLKVKQVQGTWKVTGMEGDVCGTFKVPEAHVTVGVSNIDFVLYVASVPSEPGVMAWAVMCQTFSDGRPAVGVVNIPAATIGSAYDQIMVRTVAHEVAHALGFDLTAFDALKLIQDVKDLRGKDFEVPVLSSPTVVAKAREQYGCHTLEYLELEDTGGSGSAGSHLKGRNAKDELMAPAMGAGYYTALTMAVFEDLGFYQVDFSMAEVMPWAKHASCNFLTKKCMEKNITQWPEMFCNTTERRYRCTTDRLKIGKCSIVKHDNRLPRYFRYFT…
>LBRM2903_100010600.1-p1
HHCIHDRLQARVLQSVAQQRRPPGSVSALGLPYVSADPISSAHTVDWAQADSTSPSVAHSADWGTMRILTSLEDLNDPDCYCSYVGQLVNNHQGAIDMCEAEDILTDAKRHILVTYLLPLALQLHVERLKVKQVQSTWKVTGMEGDVCGEFKVPEAHVTVGVSNTDFVLYVASVPSEPGVLAAAVICQTFSDGRPAVGVINIPAVNIRSAYDQIMIRTVTHEVAHALGFDLTVFEELKLIHEVKDLRGKDFEVPVLSSPTVVAKAREQYGCITLEYLELEDTGGGSTAGSHLKGRNAQDELMAPASGAGYYTALTMAVFQDLGFYQVDFTKAEVMPWAEHASCDFLTKKCMERNITQWPEMFCNTTERRYRCPTHRLKIGICSIATYDHPLPTYFRYFT…
>LBRM2903_100011100.1-p1
MRIYVSYADLIDPDYYCSYVGQLIDNHHGAIDICEAKDILTEEKRHILINILLPLALQLHVERLKVRQVQGTWKVTGMEGDVCGEFKVPEEHVTVGFSNIDFVLYVASVPIEGNILAWSAFCQVFTNGRPAVGVINIPAVNIRSPYDQLMIRTVAHEVAHALGFNRIFFDSFGMVTAAIGIRGKDYYAPVLNTPTVVTKAREQYGCTLLSFLELEDTGGFASLGSHLKGRNAKDELMSSVVKGGYYTALTMAVFQDLGFYQADFSMAEVMPWAYLATCDFLTNKCMERNITQWPGMFCNTTDVLLRCSTDRLTLGTCKFTQRKRPLPTYFQYFTDSFIGGFSPFMDYCPYVDTYPDGACNQDPSMASPSLKEFNVFSDAARCLDGVFRPKHGIVHGNHY…
>LBRM2903_100012500.1-p1
MCKAEDILTDAKRNTLVGSIIPQALKLHTERLKVRQVQGSWKVTGMKGDVCGTFKVPEAHVTVGVSDADFVLYVASVPSELGVLAWAVMCQAFTNHRPAVGVINIPAAYIQSAYDQFMLRSVTHEMAHALGFDLLLFEELDLLDVVSNLRGKDYEVPVLNSPTVVAKAREQYGCATLTFLEVEDTGDGSTAGSHLKRRNAKDELMAPVMGAGYYTALTMATFQDFGFYRVDFTKAEVMPWAEHASCDFITNKCMEDNITQWPEMFCNSTESSYRCPTQRLKIGRCSIATYDKPLPTYFQYFTKTSLGGSSEFMDFCPIIVGYSNTACDQDPSTASPALMEFNVFSDSSRCFDGTLTPKHNTGPYEQYNALCANVKCDRAHHTYSVEVRGSSGYVACTPG…
>LBRM2903_100013300.1-p1
MRIYVSYEDLIDPDYYCSYVGQLVDNHDGAIDICEAKDILTEEKRHILVNVLLRQALQLHVDRLKVRQVQGSWKVTGMEGNVCGEFKVPQEHVTVGFSNIDFVLYVASVPSDTDVMAWSAFCQVFPDGRPAVGVINIPAAHIRSPYDQLMIRTVTHEIAHALGFDLTIFEEMEIIDEVNNLRGRDYYVPVVNTPTVVAKAREQYGCATLKYLELEDTGGGSTAGSHLKGRNAKDELMAPAVTAGYYTALTMAVFEDLGFYKVDFSMAEVMPWAEYASCDFITKKCMEHNITQWPWMICNSTDIHVQCPTHRLRLGTCRIVFYDNPMPTYFQYFTNSALGGRSSFMDYCPVIVGSSDGACNQDPSTASPSLKEFNVFSDAARCLDGAFTPKHSTGPPGRT…
>LBRM2903_310032100.1-p1
AAVTVSSDSMDSGWAPIRIAVFTPDLEDQSKYCTAVGQMRPDSSGSLVRCSSVADLLTDAKKRTLISSILPQAVSMHAQRLKVRPPAADTTIVVNTMPGSHCGSFTVPPAHRTVGVPDADFVVYVAAGPTSTPRSFMAWAVTCQYYPNTATITSRPAVGAVYFNPRYLPTSIGETQEEIDLYGGSPFGSTNGLRRAAAHELLHALGFTSAVFKARGMFATVPSLRGKKNVPVLNSSAVRAAAKAKYGISDTDMLYGVELEDQGAAGTSLSHWKRRAAKDELMAPVLSLARYSSLSLAAMEDMGFYKVNFSQAEPVALGAIAGGALFTEPCLTGGTTNTPTVFCDSRSSSARSCTADRLSIGQCALTTYSSALPSYAQYFPNQPTLGGSLSHSDYCPVIQ…
>LBRM2903_000006200.1-p1
MRILTSLEDLNDPDCYCSYVGQLVNNHQGAIDICEAEDILTDAKRYTLVNYLLPLALQLHVERLKVRQVQGTWKVTGMEGDVCGEFKVPEEHVTVGVSNTDFVLYVASVPSEPGVLAAAVICQTFSDGRPAVGVINIPAVNIRSAYDQIMIRTVTHEVAHALGFDLTVFEELELIQDVKDLRGKDYEVPVLSSPTVVAKACEQYGCPTLEYLELEDTGGGSTAGSHLKGRNAQDELMAPASGAGYYTNLTMAVFQDLGFYQADFTKAEVMPWAEHASCDFLTKKCMERNITQWPEMFCNTTERRYRCPTHRLKIGICSIVKYDHPLPTYFRYFTKTSVGGRISFMDYCPFIVGYDTAACNQDPSTASTTVKAFSLFSDSSRCLDGAFTPKHSTGPPGPY…
>LBRM2903_000007400.1-p1
MRIYLSYEDLTDPDYHCSYVGQLIDNHHGAIDICEAKDILTDAKRHTLINYLLPLALQLHVERLKVRQVQSTWKVTGMEGDVCGEFKVPEEHVTVGFSNIDFVLYVASVPSEAGVLAWAVMCQTFSDGRPAVGVVNIPAATIGSAYDQIMVRTVAHEVAHALGFDLTIFDALKLIQDVKDLRGKDYEVPVLSSPTVVAKAREQYGCTTLEYLELEDTGGSDSAGSHLKGRNAKDELMAPAMGAGYYTALTMAVFEDLGFYQVDFSMAEVMPWAKLASCNFLTKKCMEKNITQWPEMFCNTTERRYRCPTHRLKIGRCSIVKHDNRLPRYFQYFTKKSLGGLSAFLDYCPVIVPYTTAACNQDPSTASTTVKAFSVFSDAARCLDGAFTPKHNTGRYGQY…
>LBRM2903_000008900.1-p1
HHCIHDRLQARVLQSVAQQRRPPGSVSALGLPYVSADPISSAHTVDWAQADSTSPSVAHSADWGAMRMYVSYEDLIDPDYHCSYAGQLIDNHRGAIDICEAEDILTDAKRHTLINYLLPLALQLHVERLKVRQVQSTWKVTGMEGDVCGEFKVPEAHVTVGFSNIDFVLYVASVPSEPGVIAWAVMCQVFPDDRPAVGVVNIPAATIGSAYDQTMVRTVAHEVAHALGFDLTIFEELELIQDVKDLRGRDYYVPVVNTPTVVAKAREQYGCTSLEYLELEDTGGSGSAGSHLKGRNAQDELMAPDMGAGYYSALTMAIFQDLGFYQADFTKAEVMPWANLASCDFITKKCMERNITQWPEMFCNTTERRYRCPSDRLKIGRCSIATYDKPLPTYFQYFT…
>LBRM2903_000009800.1-p1
MSRDRSSTHRRRSVAARLMRLAAAGLVMAVGAAAVWVQAAGHHCIHDRLQARVLQSVAQQRRPPGSVSALGLPYVSADPISSAHTVDWAQADSTSPSVAHSADWGAMRMYVSYADLIDPDYYCSYAGQLIDNHRGAIDICEAKDILTEEKRHTLINILLPLALQLHVERLKVKQVQSTWKVTGMEGDVCGEFKVPEEHVTVGFSNIDFVLYVASVPSEPGVMAWGVMCQVFPDGRPAVGVVNIPAATIGSGYDQSMVRTVAHEVAHALGFDLTIFEDLELIQDVKDLRGRDYYVPVINSPTVVAKAREQYGCTSLEYLELEDQGGSGSAGSHLKGRNAQDELMAPDMGAGYYTALTMAIFEDLGFYQADFTKAEVMPWAKLASCNFLTNKCMEKNITQW…
